# Supplementary material for: The Change in Whole-Genome Methylation and Transcriptome Profile under Autophagy Defect and Nitrogen Starvation
Source: Int J Mol Sci. 2023 Sep 13;24(18):14047. doi: 10.3390/ijms241814047 (PMC10530911; doi:10.3390/ijms241814047)
Supplement: Supplementary file 1 [file ijms-24-14047-s001.zip]

Archive with 15 entries (15 files):
- Table S1 Statistics of mapping and conversion rate.xlsx
- Table S10 KEGG pathways related to metabolic and biosynthetic for upregulated DEGs in atg5-1-MS vs atg5-1-N.xlsx
- Table S11 GO terms of downregulated DEGs in atg5-1-MS vs atg5-1-N.csv
- Table S12 KEGG pathways of downregulated DEGs in atg5-1-MS vs atg5-1-N.csv
- Table S13 Upregulated DEGs associated with hypo-DMRs in Col-0-MS vs atg5-1-MS.csv
- Table S14 Transcription Factors (TFs) of Col0-N vs atg5-1-N.xlsx
- Table S15 Primer for qPCR analysis.xlsx
- Table S2 The number of DMRs.xlsx
- Table S3 The basic information of RNA-seq.xlsx
- Table S4 KEGG ananlysis of Col-0-MS vs Col-0-N.csv
- Table S5 The upregulated DEGs associated with heat shock protein and myrosinase in Col-0-MS vs atg5-1-MS.xlsx
- Table S6 KEGG results of downregulated DEGs in Col-0-MS vs. atg5-1-MS.xlsx
- Table S7 KEGG pathways related with Upregulated DEGs in Col-0-N vs atg5-1-N.xlsx
- Table S8 DEGs associated with metabolic and biosynthesis of secondary metabolites pathways.csv
- Table S9 GO terms of upregulated DEGs in atg5-1-MS vs atg5-1-N.csv
