# Supplementary material for: The Change in Whole-Genome Methylation and Transcriptome Profile under Autophagy Defect and Nitrogen Starvation
Source: Int J Mol Sci. 2023 Sep 13;24(18):14047. doi: 10.3390/ijms241814047 (PMC10530911; doi:10.3390/ijms241814047)
Supplement: Supplementary file 1 [file ijms-24-14047-s001.zip › Table S1 Statistics of mapping and conversion rate.xlsx]

## Sheet: Sheet1
Table S1. Statistics of mapping nad conversion rate
	Col0-MS (%)	Conversion (%)	Col0-N (%)	Conversion (%)	atg5-1-MS (%)	Conversion (%)	atg5-1-N (%)	Conversion (%)
repeat1	93.31	99.59	93.33	99.58	87.17	99.63	80.6	99.62
repeat2	94.25	99.57	94.33	99.57	87.09	99.59	85.36	99.65
repeat3	94.63	99.6	89.83	99.61	88.65	99.61	89.23	99.67
