# Supplementary material for: The Change in Whole-Genome Methylation and Transcriptome Profile under Autophagy Defect and Nitrogen Starvation
Source: Int J Mol Sci. 2023 Sep 13;24(18):14047. doi: 10.3390/ijms241814047 (PMC10530911; doi:10.3390/ijms241814047)
Supplement: Supplementary file 1 [file ijms-24-14047-s001.zip › Table S10 KEGG pathways related to metabolic and biosynthetic for upregulated DEGs in atg5-1-MS vs atg5-1-N.xlsx]

## Sheet: Sheet1
Table S10. KEGG pathways related to metabolic and biosynthetic for upregulated DEGs in atg5-1-MS vs atg5-1-N
Pathways	Gene id	Annotation	Description
Pyrimidine metabolism	AT4G29640	AT4G29640	Cytidine/deoxycytidylate deaminase family protein
	AT2G19570	AT-CDA1	Encodes a cytidine deaminase that deaminates cytidine and deoxycytidine and is competitively inhibited by cytosine-containing compounds
Cyanoamino acid metabolism	AT4G39650	GGT2	The gene encodes a gamma-glutamyltransferase (AKA gamma-glutamyl transpeptidase, EC 2.3.2.2) that is located in the apoplast of young siliques (within the ovules of the carpel) and is involved in the degradation of glutathione. The encoded enzyme also acts as part of a GSH pumping gamma-glutamyl cycle in this tissue and may also be involved in gamma-glutamyl amino acid formation
	AT5G20940	AT5G20940	Glycosyl hydrolase family protein
Taurine and hypotaurine metabolism	AT4G39650	GGT2	The gene encodes a gamma-glutamyltransferase (AKA gamma-glutamyl transpeptidase, EC 2.3.2.2) that is located in the apoplast of young siliques (within the ovules of the carpel) and is involved in the degradation of glutathione. The encoded enzyme also acts as part of a GSH pumping gamma-glutamyl cycle in this tissue and may also be involved in gamma-glutamyl amino acid formation. protein_coding G…
Arachidonic acid metabolism	AT4G39650	GGT2	The gene encodes a gamma-glutamyltransferase (AKA gamma-glutamyl transpeptidase, EC 2.3.2.2) that is located in the apoplast of young siliques (within the ovules of the carpel) and is involved in the degradation of glutathione. The encoded enzyme also acts as part of a GSH pumping gamma-glutamyl cycle in this tissue and may also be involved in gamma-glutamyl amino acid formation. protein_coding G…
Plant-pathogen interaction	AT1G21550	AT1G21550	Calcium-binding EF-hand family protein
	AT4G07820	AT4G07820	CAP (Cysteine-rich secretory proteins, Antigen 5, and Pathogenesis-related 1 protein) superfamily protein
Zeatin biosynthesis	AT2G19500	ATCKX2	It encodes a protein whose sequence is similar to cytokinin oxidase/dehydrogenase, which catalyzes the degradation of cytokinins
