# Supplementary material for: The Change in Whole-Genome Methylation and Transcriptome Profile under Autophagy Defect and Nitrogen Starvation
Source: Int J Mol Sci. 2023 Sep 13;24(18):14047. doi: 10.3390/ijms241814047 (PMC10530911; doi:10.3390/ijms241814047)
Supplement: Supplementary file 1 [file ijms-24-14047-s001.zip › Table S11 GO terms of downregulated DEGs in atg5-1-MS vs atg5-1-N.csv]

id	num	qvalue	per	ratio	class	ID	Descrption	Pvalue	Qvalue	Up	Down	fg_num	bg_num
GO:0005576 extracellular region	45	8.18E-09	26.316	0.023	Cellular Component	GO:0005576	extracellular region	5.64E-11	8.18E-09	0	45	45	1923
GO:0005615 extracellular space	10	0.000132875	5.848	0.057	Cellular Component	GO:0005615	extracellular space	1.83E-06	0.000132875	0	10	10	175
GO:0044421 extracellular region part	10	0.000153289	5.848	0.054	Cellular Component	GO:0044421	extracellular region part	3.17E-06	0.000153289	0	10	10	186
GO:0080003 thalianol metabolic process	3	0.000555076	1.531	1	Biological Process	GO:0080003	thalianol metabolic process	5.95E-07	0.000555076	0	3	3	3
GO:0010683 tricyclic triterpenoid metabolic process	3	0.001103221	1.531	0.75	Biological Process	GO:0010683	tricyclic triterpenoid metabolic process	2.36E-06	0.001103221	0	3	3	4
GO:0016705 oxidoreductase activity, acting on paired donors, with incorporation or reduction of molecular oxygen	14	0.002144779	7.65	0.035	Molecular Function	GO:0016705	oxidoreductase activity, acting on paired donors, with incorporation or reduction of molecular oxygen	8.82E-06	0.002144779	0	14	14	396
GO:0016491 oxidoreductase activity	31	0.002144779	16.94	0.02	Molecular Function	GO:0016491	oxidoreductase activity	1.27E-05	0.002144779	0	31	31	1582
GO:0003824 catalytic activity	114	0.002792	62.295	0.011	Molecular Function	GO:0003824	catalytic activity	2.49E-05	0.002792	0	114	114	10047
GO:0006722 triterpenoid metabolic process	4	0.005404681	2.041	0.211	Biological Process	GO:0006722	triterpenoid metabolic process	1.74E-05	0.005404681	0	4	4	19
GO:0004497 monooxygenase activity	11	0.009696392	6.011	0.034	Molecular Function	GO:0004497	monooxygenase activity	0.000115091	0.009696392	0	11	11	323
GO:0020037 heme binding	12	0.011377326	6.557	0.03	Molecular Function	GO:0020037	heme binding	0.000168803	0.011377326	0	12	12	396
GO:0055114 oxidation-reduction process	29	0.011400829	14.796	0.019	Biological Process	GO:0055114	oxidation-reduction process	4.89E-05	0.011400829	0	29	29	1554
GO:0044712 single-organism catabolic process	20	0.011628745	10.204	0.023	Biological Process	GO:0044712	single-organism catabolic process	6.53E-05	0.011628745	0	20	20	885
GO:0044699 single-organism process	123	0.011628745	62.755	0.011	Biological Process	GO:0044699	single-organism process	7.48E-05	0.011628745	0	123	123	11378
GO:0006629 lipid metabolic process	23	0.012718013	11.735	0.02	Biological Process	GO:0006629	lipid metabolic process	9.54E-05	0.012718013	0	23	23	1135
GO:0009056 catabolic process	31	0.013191325	15.816	0.017	Biological Process	GO:0009056	catabolic process	0.000116982	0.013191325	0	31	31	1801
GO:0048364 root development	15	0.013191325	7.653	0.026	Biological Process	GO:0048364	root development	0.000138772	0.013191325	0	15	15	583
GO:0022622 root system development	15	0.013191325	7.653	0.026	Biological Process	GO:0022622	root system development	0.000141386	0.013191325	0	15	15	584
GO:1901136 carbohydrate derivative catabolic process	6	0.014074813	3.061	0.062	Biological Process	GO:1901136	carbohydrate derivative catabolic process	0.000166672	0.014074813	0	6	6	96
GO:0016145 S-glycoside catabolic process	4	0.014074813	2.041	0.114	Biological Process	GO:0016145	S-glycoside catabolic process	0.000211198	0.014074813	0	4	4	35
GO:0019759 glycosinolate catabolic process	4	0.014074813	2.041	0.114	Biological Process	GO:0019759	glycosinolate catabolic process	0.000211198	0.014074813	0	4	4	35
GO:0019762 glucosinolate catabolic process	4	0.014074813	2.041	0.114	Biological Process	GO:0019762	glucosinolate catabolic process	0.000211198	0.014074813	0	4	4	35
GO:0009664 plant-type cell wall organization	7	0.020655693	3.571	0.046	Biological Process	GO:0009664	plant-type cell wall organization	0.000332085	0.020655693	0	7	7	153
GO:0046906 tetrapyrrole binding	12	0.020929789	6.557	0.028	Molecular Function	GO:0046906	tetrapyrrole binding	0.000372637	0.020929789	0	12	12	432
GO:0044710 single-organism metabolic process	65	0.021615657	33.163	0.012	Biological Process	GO:0044710	single-organism metabolic process	0.000370687	0.021615657	0	65	65	5210
GO:0010015 root morphogenesis	10	0.022251419	5.102	0.031	Biological Process	GO:0010015	root morphogenesis	0.000405439	0.022251419	0	10	10	319
GO:0016042 lipid catabolic process	9	0.023615938	4.592	0.033	Biological Process	GO:0016042	lipid catabolic process	0.000494286	0.023615938	0	9	9	269
GO:0016143 S-glycoside metabolic process	6	0.023615938	3.061	0.05	Biological Process	GO:0016143	S-glycoside metabolic process	0.000531548	0.023615938	0	6	6	119
GO:0019757 glycosinolate metabolic process	6	0.023615938	3.061	0.05	Biological Process	GO:0019757	glycosinolate metabolic process	0.000531548	0.023615938	0	6	6	119
GO:0019760 glucosinolate metabolic process	6	0.023615938	3.061	0.05	Biological Process	GO:0019760	glucosinolate metabolic process	0.000531548	0.023615938	0	6	6	119
GO:0044273 sulfur compound catabolic process	4	0.035690185	2.041	0.08	Biological Process	GO:0044273	sulfur compound catabolic process	0.000841569	0.035690185	0	4	4	50
GO:0032934 sterol binding	3	0.040278001	1.639	0.136	Molecular Function	GO:0032934	sterol binding	0.000850342	0.040278001	0	3	3	22
GO:0004553 hydrolase activity, hydrolyzing O-glycosyl compounds	11	0.040278001	6.011	0.027	Molecular Function	GO:0004553	hydrolase activity, hydrolyzing O-glycosyl compounds	0.000956154	0.040278001	0	11	11	415
GO:0006721 terpenoid metabolic process	7	0.040327135	3.571	0.038	Biological Process	GO:0006721	terpenoid metabolic process	0.000994131	0.040327135	0	7	7	184
GO:0015918 sterol transport	3	0.041063084	1.531	0.125	Biological Process	GO:0015918	sterol transport	0.001056285	0.041063084	0	3	3	24
GO:1901575 organic substance catabolic process	26	0.042181076	13.265	0.016	Biological Process	GO:1901575	organic substance catabolic process	0.001130254	0.042181076	0	26	26	1611
GO:0016798 hydrolase activity, acting on glycosyl bonds	13	0.047768597	7.104	0.022	Molecular Function	GO:0016798	hydrolase activity, acting on glycosyl bonds	0.001583813	0.047768597	0	13	13	581
GO:0005199 structural constituent of cell wall	3	0.047768597	1.639	0.103	Molecular Function	GO:0005199	structural constituent of cell wall	0.001930589	0.047768597	0	3	3	29
GO:0005496 steroid binding	3	0.047768597	1.639	0.103	Molecular Function	GO:0005496	steroid binding	0.001930589	0.047768597	0	3	3	29
GO:0016787 hydrolase activity	49	0.047768597	26.776	0.013	Molecular Function	GO:0016787	hydrolase activity	0.00194478	0.047768597	0	49	49	3829
GO:0000293 ferric-chelate reductase activity	2	0.047768597	1.093	0.25	Molecular Function	GO:0000293	ferric-chelate reductase activity	0.001984452	0.047768597	0	2	2	8
GO:0016723 oxidoreductase activity, oxidizing metal ions, NAD or NADP as acceptor	2	0.047768597	1.093	0.25	Molecular Function	GO:0016723	oxidoreductase activity, oxidizing metal ions, NAD or NADP as acceptor	0.001984452	0.047768597	0	2	2	8
GO:1901658 glycosyl compound catabolic process	4	0.04820479	2.041	0.07	Biological Process	GO:1901658	glycosyl compound catabolic process	0.001378622	0.04820479	0	4	4	57
GO:0050898 nitrile metabolic process	2	0.04820479	1.02	0.286	Biological Process	GO:0050898	nitrile metabolic process	0.00145193	0.04820479	0	2	2	7
GO:0080028 nitrile biosynthetic process	2	0.04820479	1.02	0.286	Biological Process	GO:0080028	nitrile biosynthetic process	0.00145193	0.04820479	0	2	2	7
GO:0010268 brassinosteroid homeostasis	3	0.04820479	1.531	0.111	Biological Process	GO:0010268	brassinosteroid homeostasis	0.001498327	0.04820479	0	3	3	27
GO:1901615 organic hydroxy compound metabolic process	10	0.05565617	5.102	0.026	Biological Process	GO:1901615	organic hydroxy compound metabolic process	0.001789587	0.05565617	0	10	10	388
GO:0016161 beta-amylase activity	2	0.05699907	1.093	0.222	Molecular Function	GO:0016161	beta-amylase activity	0.002537051	0.05699907	0	2	2	9
GO:0071555 cell wall organization	12	0.063482105	6.122	0.022	Biological Process	GO:0071555	cell wall organization	0.002109266	0.063482105	0	12	12	536
GO:0042445 hormone metabolic process	6	0.069038022	3.061	0.038	Biological Process	GO:0042445	hormone metabolic process	0.002367864	0.069038022	0	6	6	159
GO:0071554 cell wall organization or biogenesis	14	0.0710316	7.143	0.02	Biological Process	GO:0071554	cell wall organization or biogenesis	0.002512372	0.0710316	0	14	14	697
GO:0099402 plant organ development	19	0.074351451	9.694	0.017	Biological Process	GO:0099402	plant organ development	0.00277592	0.074351451	0	19	19	1108
GO:0018958 phenol-containing compound metabolic process	4	0.074351451	2.041	0.058	Biological Process	GO:0018958	phenol-containing compound metabolic process	0.002789176	0.074351451	0	4	4	69
GO:0009611 response to wounding	7	0.076777812	3.571	0.031	Biological Process	GO:0009611	response to wounding	0.002962488	0.076777812	0	7	7	223
GO:0043436 oxoacid metabolic process	21	0.07752147	10.714	0.016	Biological Process	GO:0043436	oxoacid metabolic process	0.003074271	0.07752147	0	21	21	1289
GO:0005506 iron ion binding	9	0.077543802	4.918	0.025	Molecular Function	GO:0005506	iron ion binding	0.003681605	0.077543802	0	9	9	355
GO:0006082 organic acid metabolic process	21	0.077550627	10.714	0.016	Biological Process	GO:0006082	organic acid metabolic process	0.003158546	0.077550627	0	21	21	1292
GO:0042446 hormone biosynthetic process	5	0.079418958	2.551	0.042	Biological Process	GO:0042446	hormone biosynthetic process	0.003319764	0.079418958	0	5	5	118
GO:0006720 isoprenoid metabolic process	7	0.079986531	3.571	0.031	Biological Process	GO:0006720	isoprenoid metabolic process	0.003429219	0.079986531	0	7	7	229
GO:0071669 plant-type cell wall organization or biogenesis	8	0.083799798	4.082	0.027	Biological Process	GO:0071669	plant-type cell wall organization or biogenesis	0.003731362	0.083799798	0	8	8	295
GO:0045229 external encapsulating structure organization	12	0.083799798	6.122	0.021	Biological Process	GO:0045229	external encapsulating structure organization	0.003772338	0.083799798	0	12	12	576
GO:0005544 calcium-dependent phospholipid binding	2	0.085619008	1.093	0.167	Molecular Function	GO:0005544	calcium-dependent phospholipid binding	0.004573122	0.085619008	0	2	2	12
GO:0016160 amylase activity	2	0.085619008	1.093	0.167	Molecular Function	GO:0016160	amylase activity	0.004573122	0.085619008	0	2	2	12
GO:0010054 trichoblast differentiation	5	0.0985008	2.551	0.039	Biological Process	GO:0010054	trichoblast differentiation	0.004539694	0.0985008	0	5	5	127
GO:0016788 hydrolase activity, acting on ester bonds	19	0.10334236	10.383	0.016	Molecular Function	GO:0016788	hydrolase activity, acting on ester bonds	0.006193468	0.10334236	0	19	19	1178
GO:0016722 oxidoreductase activity, oxidizing metal ions	2	0.10334236	1.093	0.133	Molecular Function	GO:0016722	oxidoreductase activity, oxidizing metal ions	0.007153452	0.10334236	0	2	2	15
GO:0016709 oxidoreductase activity, acting on paired donors, with incorporation or reduction of molecular oxygen, NAD(P)H as one donor, and incorporation of one atom of oxygen	5	0.10334236	2.732	0.035	Molecular Function	GO:0016709	oxidoreductase activity, acting on paired donors, with incorporation or reduction of molecular oxygen, NAD(P)H as one donor, and incorporation of one atom of oxygen	0.008144677	0.10334236	0	5	5	144
GO:0004058 aromatic-L-amino-acid decarboxylase activity	1	0.10334236	0.546	1	Molecular Function	GO:0004058	aromatic-L-amino-acid decarboxylase activity	0.008586309	0.10334236	0	1	1	1
GO:0004837 tyrosine decarboxylase activity	1	0.10334236	0.546	1	Molecular Function	GO:0004837	tyrosine decarboxylase activity	0.008586309	0.10334236	0	1	1	1
GO:0010180 thioglucosidase binding	1	0.10334236	0.546	1	Molecular Function	GO:0010180	thioglucosidase binding	0.008586309	0.10334236	0	1	1	1
GO:0051746 thalianol synthase activity	1	0.10334236	0.546	1	Molecular Function	GO:0051746	thalianol synthase activity	0.008586309	0.10334236	0	1	1	1
GO:0051993 abscisic acid glucose ester beta-glucosidase activity	1	0.10334236	0.546	1	Molecular Function	GO:0051993	abscisic acid glucose ester beta-glucosidase activity	0.008586309	0.10334236	0	1	1	1
GO:0080004 thalian-diol desaturase activity	1	0.10334236	0.546	1	Molecular Function	GO:0080004	thalian-diol desaturase activity	0.008586309	0.10334236	0	1	1	1
GO:0080014 thalianol hydroxylase activity	1	0.10334236	0.546	1	Molecular Function	GO:0080014	thalianol hydroxylase activity	0.008586309	0.10334236	0	1	1	1
GO:0016790 thiolester hydrolase activity	3	0.105508014	1.639	0.06	Molecular Function	GO:0016790	thiolester hydrolase activity	0.009079325	0.105508014	0	3	3	50
GO:0010274 hydrotropism	2	0.110597826	1.02	0.154	Biological Process	GO:0010274	hydrotropism	0.00521576	0.110597826	0	2	2	13
GO:0080031 methyl salicylate esterase activity	2	0.111418874	1.093	0.111	Molecular Function	GO:0080031	methyl salicylate esterase activity	0.010249214	0.111418874	0	2	2	18
GO:0080032 methyl jasmonate esterase activity	2	0.111418874	1.093	0.111	Molecular Function	GO:0080032	methyl jasmonate esterase activity	0.010249214	0.111418874	0	2	2	18
GO:0016125 sterol metabolic process	4	0.112192485	2.041	0.048	Biological Process	GO:0016125	sterol metabolic process	0.005411213	0.112192485	0	4	4	83
GO:0015850 organic hydroxy compound transport	3	0.116138223	1.531	0.07	Biological Process	GO:0015850	organic hydroxy compound transport	0.005726	0.116138223	0	3	3	43
GO:0032365 intracellular lipid transport	2	0.120125919	1.02	0.143	Biological Process	GO:0032365	intracellular lipid transport	0.006051359	0.120125919	0	2	2	14
GO:0010053 root epidermal cell differentiation	5	0.140590418	2.551	0.035	Biological Process	GO:0010053	root epidermal cell differentiation	0.007232948	0.140590418	0	5	5	142
GO:0048199 vesicle targeting, to, from or within Golgi	2	0.150265876	1.02	0.125	Biological Process	GO:0048199	vesicle targeting, to, from or within Golgi	0.007891777	0.150265876	0	2	2	16
GO:1901162 primary amino compound biosynthetic process	1	0.154194872	0.51	1	Biological Process	GO:1901162	primary amino compound biosynthetic process	0.008453377	0.154194872	0	1	1	1
GO:1901695 tyramine biosynthetic process	1	0.154194872	0.51	1	Biological Process	GO:1901695	tyramine biosynthetic process	0.008453377	0.154194872	0	1	1	1
GO:0009694 jasmonic acid metabolic process	3	0.154194872	1.531	0.06	Biological Process	GO:0009694	jasmonic acid metabolic process	0.0087105	0.154194872	0	3	3	50
GO:0010817 regulation of hormone levels	7	0.154194872	3.571	0.026	Biological Process	GO:0010817	regulation of hormone levels	0.008759194	0.154194872	0	7	7	273
GO:0048528 post-embryonic root development	5	0.160136928	2.551	0.033	Biological Process	GO:0048528	post-embryonic root development	0.009297975	0.160136928	0	5	5	151
GO:0032787 monocarboxylic acid metabolic process	11	0.160136928	5.612	0.019	Biological Process	GO:0032787	monocarboxylic acid metabolic process	0.009440012	0.160136928	0	11	11	570
GO:0009696 salicylic acid metabolic process	3	0.161635305	1.531	0.058	Biological Process	GO:0009696	salicylic acid metabolic process	0.009701583	0.161635305	0	3	3	52
GO:0006903 vesicle targeting	2	0.162884748	1.02	0.111	Biological Process	GO:0006903	vesicle targeting	0.009951158	0.162884748	0	2	2	18
GO:0044281 small molecule metabolic process	27	0.164414514	13.776	0.014	Biological Process	GO:0044281	small molecule metabolic process	0.010220838	0.164414514	0	27	27	1998
GO:0048468 cell development	8	0.164635664	4.082	0.023	Biological Process	GO:0048468	cell development	0.010411044	0.164635664	0	8	8	352
GO:0008422 beta-glucosidase activity	4	0.167798635	2.186	0.036	Molecular Function	GO:0008422	beta-glucosidase activity	0.015933402	0.167798635	0	4	4	112
GO:0009653 anatomical structure morphogenesis	16	0.169119643	8.163	0.016	Biological Process	GO:0009653	anatomical structure morphogenesis	0.010875861	0.169119643	0	16	16	998
GO:0043178 alcohol binding	3	0.171506604	1.639	0.047	Molecular Function	GO:0043178	alcohol binding	0.017691269	0.171506604	0	3	3	64
GO:0004568 chitinase activity	2	0.171506604	1.093	0.083	Molecular Function	GO:0004568	chitinase activity	0.017877218	0.171506604	0	2	2	24
GO:0008289 lipid binding	7	0.171506604	3.825	0.023	Molecular Function	GO:0008289	lipid binding	0.018186498	0.171506604	0	7	7	311
GO:0008061 chitin binding	2	0.171506604	1.093	0.08	Molecular Function	GO:0008061	chitin binding	0.019323394	0.171506604	0	2	2	25
GO:0016717 oxidoreductase activity, acting on paired donors, with oxidation of a pair of donors resulting in the reduction of molecular oxygen to two molecules of water	2	0.171506604	1.093	0.08	Molecular Function	GO:0016717	oxidoreductase activity, acting on paired donors, with oxidation of a pair of donors resulting in the reduction of molecular oxygen to two molecules of water	0.019323394	0.171506604	0	2	2	25
GO:0046872 metal ion binding	45	0.171506604	24.59	0.012	Molecular Function	GO:0046872	metal ion binding	0.019339024	0.171506604	0	45	45	3893
GO:0048046 apoplast	10	0.177085673	5.848	0.022	Cellular Component	GO:0048046	apoplast	0.004885122	0.177085673	0	10	10	463
GO:0043169 cation binding	45	0.178983452	24.59	0.011	Molecular Function	GO:0043169	cation binding	0.021098831	0.178983452	0	45	45	3914
GO:0016829 lyase activity	9	0.178983452	4.918	0.019	Molecular Function	GO:0016829	lyase activity	0.021350661	0.178983452	0	9	9	473
GO:0048037 cofactor binding	9	0.178983452	4.918	0.019	Molecular Function	GO:0048037	cofactor binding	0.022130589	0.178983452	0	9	9	476
GO:0045735 nutrient reservoir activity	2	0.178983452	1.093	0.074	Molecular Function	GO:0045735	nutrient reservoir activity	0.02235718	0.178983452	0	2	2	27
GO:0005543 phospholipid binding	4	0.178983452	2.186	0.032	Molecular Function	GO:0005543	phospholipid binding	0.022837651	0.178983452	0	4	4	125
GO:0004197 cysteine-type endopeptidase activity	3	0.179309088	1.639	0.042	Molecular Function	GO:0004197	cysteine-type endopeptidase activity	0.024101275	0.179309088	0	3	3	72
GO:0016831 carboxy-lyase activity	3	0.179309088	1.639	0.042	Molecular Function	GO:0016831	carboxy-lyase activity	0.024101275	0.179309088	0	3	3	72
GO:0015926 glucosidase activity	4	0.179309088	2.186	0.031	Molecular Function	GO:0015926	glucosidase activity	0.024652234	0.179309088	0	4	4	128
GO:0047381 dodecanoyl-[acyl-carrier-protein] hydrolase activity	1	0.179309088	0.546	0.333	Molecular Function	GO:0047381	dodecanoyl-[acyl-carrier-protein] hydrolase activity	0.025539573	0.179309088	0	1	1	3
GO:1990135 flavonoid sulfotransferase activity	1	0.179309088	0.546	0.333	Molecular Function	GO:1990135	flavonoid sulfotransferase activity	0.025539573	0.179309088	0	1	1	3
GO:0008202 steroid metabolic process	4	0.18664621	2.041	0.038	Biological Process	GO:0008202	steroid metabolic process	0.012203021	0.18664621	0	4	4	105
GO:0034754 cellular hormone metabolic process	3	0.187453159	1.531	0.053	Biological Process	GO:0034754	cellular hormone metabolic process	0.012456694	0.187453159	0	3	3	57
GO:0019748 secondary metabolic process	8	0.206256519	4.082	0.022	Biological Process	GO:0019748	secondary metabolic process	0.013927289	0.206256519	0	8	8	371
GO:0055088 lipid homeostasis	3	0.207722817	1.531	0.05	Biological Process	GO:0055088	lipid homeostasis	0.014303064	0.207722817	0	3	3	60
GO:0009755 hormone-mediated signaling pathway	15	0.207722817	7.653	0.016	Biological Process	GO:0009755	hormone-mediated signaling pathway	0.014514675	0.207722817	0	15	15	944
GO:0010411 xyloglucan metabolic process	3	0.207722817	1.531	0.049	Biological Process	GO:0010411	xyloglucan metabolic process	0.01495111	0.207722817	0	3	3	61
GO:0009725 response to hormone	22	0.207722817	11.224	0.014	Biological Process	GO:0009725	response to hormone	0.015903649	0.207722817	0	22	22	1593
GO:0090627 plant epidermal cell differentiation	5	0.207722817	2.551	0.029	Biological Process	GO:0090627	plant epidermal cell differentiation	0.016711469	0.207722817	0	5	5	175
GO:0009852 auxin catabolic process	1	0.207722817	0.51	0.5	Biological Process	GO:0009852	auxin catabolic process	0.016835656	0.207722817	0	1	1	2
GO:0010263 tricyclic triterpenoid biosynthetic process	1	0.207722817	0.51	0.5	Biological Process	GO:0010263	tricyclic triterpenoid biosynthetic process	0.016835656	0.207722817	0	1	1	2
GO:0034196 acylglycerol transport	1	0.207722817	0.51	0.5	Biological Process	GO:0034196	acylglycerol transport	0.016835656	0.207722817	0	1	1	2
GO:1901160 primary amino compound metabolic process	1	0.207722817	0.51	0.5	Biological Process	GO:1901160	primary amino compound metabolic process	0.016835656	0.207722817	0	1	1	2
GO:0040007 growth	12	0.207722817	6.122	0.017	Biological Process	GO:0040007	growth	0.017102801	0.207722817	0	12	12	705
GO:0006026 aminoglycan catabolic process	2	0.207722817	1.02	0.083	Biological Process	GO:0006026	aminoglycan catabolic process	0.017365895	0.207722817	0	2	2	24
GO:0006030 chitin metabolic process	2	0.207722817	1.02	0.083	Biological Process	GO:0006030	chitin metabolic process	0.017365895	0.207722817	0	2	2	24
GO:0006032 chitin catabolic process	2	0.207722817	1.02	0.083	Biological Process	GO:0006032	chitin catabolic process	0.017365895	0.207722817	0	2	2	24
GO:0046348 amino sugar catabolic process	2	0.207722817	1.02	0.083	Biological Process	GO:0046348	amino sugar catabolic process	0.017365895	0.207722817	0	2	2	24
GO:1901072 glucosamine-containing compound catabolic process	2	0.207722817	1.02	0.083	Biological Process	GO:1901072	glucosamine-containing compound catabolic process	0.017365895	0.207722817	0	2	2	24
GO:0016762 xyloglucan:xyloglucosyl transferase activity	2	0.207762151	1.093	0.061	Molecular Function	GO:0016762	xyloglucan:xyloglucosyl transferase activity	0.032525849	0.207762151	0	2	2	33
GO:0004034 aldose 1-epimerase activity	1	0.207762151	0.546	0.25	Molecular Function	GO:0004034	aldose 1-epimerase activity	0.033907769	0.207762151	0	1	1	4
GO:0004737 pyruvate decarboxylase activity	1	0.207762151	0.546	0.25	Molecular Function	GO:0004737	pyruvate decarboxylase activity	0.033907769	0.207762151	0	1	1	4
GO:0005090 Sar guanyl-nucleotide exchange factor activity	1	0.207762151	0.546	0.25	Molecular Function	GO:0005090	Sar guanyl-nucleotide exchange factor activity	0.033907769	0.207762151	0	1	1	4
GO:0008310 single-stranded DNA 3'-5' exodeoxyribonuclease activity	1	0.207762151	0.546	0.25	Molecular Function	GO:0008310	single-stranded DNA 3'-5' exodeoxyribonuclease activity	0.033907769	0.207762151	0	1	1	4
GO:0016295 myristoyl-[acyl-carrier-protein] hydrolase activity	1	0.207762151	0.546	0.25	Molecular Function	GO:0016295	myristoyl-[acyl-carrier-protein] hydrolase activity	0.033907769	0.207762151	0	1	1	4
GO:0046577 long-chain-alcohol oxidase activity	1	0.207762151	0.546	0.25	Molecular Function	GO:0046577	long-chain-alcohol oxidase activity	0.033907769	0.207762151	0	1	1	4
GO:0048856 anatomical structure development	34	0.215095211	17.347	0.012	Biological Process	GO:0048856	anatomical structure development	0.018212778	0.215095211	0	34	34	2794
GO:0080030 methyl indole-3-acetate esterase activity	2	0.218136859	1.093	0.057	Molecular Function	GO:0080030	methyl indole-3-acetate esterase activity	0.036248261	0.218136859	0	2	2	35
GO:0005975 carbohydrate metabolic process	19	0.221443595	9.694	0.014	Biological Process	GO:0005975	carbohydrate metabolic process	0.018987661	0.221443595	0	19	19	1339
GO:0048764 trichoblast maturation	4	0.22254526	2.041	0.033	Biological Process	GO:0048764	trichoblast maturation	0.019559176	0.22254526	0	4	4	121
GO:0048765 root hair cell differentiation	4	0.22254526	2.041	0.033	Biological Process	GO:0048765	root hair cell differentiation	0.019559176	0.22254526	0	4	4	121
GO:0048469 cell maturation	4	0.225858218	2.041	0.033	Biological Process	GO:0048469	cell maturation	0.020092425	0.225858218	0	4	4	122
GO:0010102 lateral root morphogenesis	3	0.230227432	1.531	0.043	Biological Process	GO:0010102	lateral root morphogenesis	0.020727872	0.230227432	0	3	3	69
GO:0010101 post-embryonic root morphogenesis	3	0.232302514	1.531	0.043	Biological Process	GO:0010101	post-embryonic root morphogenesis	0.021524391	0.232302514	0	3	3	70
GO:0006790 sulfur compound metabolic process	8	0.232302514	4.082	0.02	Biological Process	GO:0006790	sulfur compound metabolic process	0.022557996	0.232302514	0	8	8	406
GO:0032870 cellular response to hormone stimulus	15	0.232302514	7.653	0.015	Biological Process	GO:0032870	cellular response to hormone stimulus	0.02286111	0.232302514	0	15	15	999
GO:0006022 aminoglycan metabolic process	2	0.232302514	1.02	0.071	Biological Process	GO:0006022	aminoglycan metabolic process	0.023265761	0.232302514	0	2	2	28
GO:2000023 regulation of lateral root development	2	0.232302514	1.02	0.071	Biological Process	GO:2000023	regulation of lateral root development	0.023265761	0.232302514	0	2	2	28
GO:0007275 multicellular organism development	34	0.232302514	17.347	0.012	Biological Process	GO:0007275	multicellular organism development	0.023603444	0.232302514	0	34	34	2849
GO:0048589 developmental growth	9	0.232302514	4.592	0.018	Biological Process	GO:0048589	developmental growth	0.023972462	0.232302514	0	9	9	490
GO:0042537 benzene-containing compound metabolic process	3	0.232302514	1.531	0.041	Biological Process	GO:0042537	benzene-containing compound metabolic process	0.024013436	0.232302514	0	3	3	73
GO:0048569 post-embryonic organ development	5	0.232302514	2.551	0.026	Biological Process	GO:0048569	post-embryonic organ development	0.024318535	0.232302514	0	5	5	193
GO:0006287 base-excision repair, gap-filling	1	0.232302514	0.51	0.333	Biological Process	GO:0006287	base-excision repair, gap-filling	0.025147432	0.232302514	0	1	1	3
GO:0035865 cellular response to potassium ion	1	0.232302514	0.51	0.333	Biological Process	GO:0035865	cellular response to potassium ion	0.025147432	0.232302514	0	1	1	3
GO:0035964 COPI-coated vesicle budding	1	0.232302514	0.51	0.333	Biological Process	GO:0035964	COPI-coated vesicle budding	0.025147432	0.232302514	0	1	1	3
GO:0045004 DNA replication proofreading	1	0.232302514	0.51	0.333	Biological Process	GO:0045004	DNA replication proofreading	0.025147432	0.232302514	0	1	1	3
GO:0048200 Golgi transport vesicle coating	1	0.232302514	0.51	0.333	Biological Process	GO:0048200	Golgi transport vesicle coating	0.025147432	0.232302514	0	1	1	3
GO:0048205 COPI coating of Golgi vesicle	1	0.232302514	0.51	0.333	Biological Process	GO:0048205	COPI coating of Golgi vesicle	0.025147432	0.232302514	0	1	1	3
GO:1901965 endoplasmic reticulum to chloroplast transport	1	0.232302514	0.51	0.333	Biological Process	GO:1901965	endoplasmic reticulum to chloroplast transport	0.025147432	0.232302514	0	1	1	3
GO:1990052 ER to chloroplast lipid transport	1	0.232302514	0.51	0.333	Biological Process	GO:1990052	ER to chloroplast lipid transport	0.025147432	0.232302514	0	1	1	3
GO:0016296 palmitoyl-[acyl-carrier-protein] hydrolase activity	1	0.23439371	0.546	0.2	Molecular Function	GO:0016296	palmitoyl-[acyl-carrier-protein] hydrolase activity	0.042204493	0.23439371	0	1	1	5
GO:0030410 nicotianamine synthase activity	1	0.23439371	0.546	0.2	Molecular Function	GO:0030410	nicotianamine synthase activity	0.042204493	0.23439371	0	1	1	5
GO:0033897 ribonuclease T2 activity	1	0.23439371	0.546	0.2	Molecular Function	GO:0033897	ribonuclease T2 activity	0.042204493	0.23439371	0	1	1	5
GO:0052634 C-19 gibberellin 2-beta-dioxygenase activity	1	0.23439371	0.546	0.2	Molecular Function	GO:0052634	C-19 gibberellin 2-beta-dioxygenase activity	0.042204493	0.23439371	0	1	1	5
GO:0005096 GTPase activator activity	3	0.23439371	1.639	0.033	Molecular Function	GO:0005096	GTPase activator activity	0.042499493	0.23439371	0	3	3	90
GO:0008234 cysteine-type peptidase activity	4	0.23439371	2.186	0.026	Molecular Function	GO:0008234	cysteine-type peptidase activity	0.043122878	0.23439371	0	4	4	153
GO:0000287 magnesium ion binding	4	0.235299042	2.186	0.026	Molecular Function	GO:0000287	magnesium ion binding	0.043987655	0.235299042	0	4	4	154
GO:0009753 response to jasmonic acid	5	0.235728748	2.551	0.026	Biological Process	GO:0009753	response to jasmonic acid	0.025770989	0.235728748	0	5	5	196
GO:0010169 thioglucosidase complex	1	0.237045889	0.585	1	Cellular Component	GO:0010169	thioglucosidase complex	0.008173996	0.237045889	0	1	1	1
GO:0009691 cytokinin biosynthetic process	2	0.237570109	1.02	0.067	Biological Process	GO:0009691	cytokinin biosynthetic process	0.026481556	0.237570109	0	2	2	30
GO:2000069 regulation of post-embryonic root development	2	0.237570109	1.02	0.067	Biological Process	GO:2000069	regulation of post-embryonic root development	0.026481556	0.237570109	0	2	2	30
GO:0030154 cell differentiation	12	0.239398821	6.122	0.016	Biological Process	GO:0030154	cell differentiation	0.027793512	0.239398821	0	12	12	757
GO:0044767 single-organism developmental process	37	0.239398821	18.878	0.012	Biological Process	GO:0044767	single-organism developmental process	0.028011713	0.239398821	0	37	37	3197
GO:0006901 vesicle coating	2	0.239398821	1.02	0.065	Biological Process	GO:0006901	vesicle coating	0.028152963	0.239398821	0	2	2	31
GO:0016129 phytosteroid biosynthetic process	2	0.239398821	1.02	0.065	Biological Process	GO:0016129	phytosteroid biosynthetic process	0.028152963	0.239398821	0	2	2	31
GO:0016132 brassinosteroid biosynthetic process	2	0.239398821	1.02	0.065	Biological Process	GO:0016132	brassinosteroid biosynthetic process	0.028152963	0.239398821	0	2	2	31
GO:1901657 glycosyl compound metabolic process	8	0.239398821	4.082	0.019	Biological Process	GO:1901657	glycosyl compound metabolic process	0.028224941	0.239398821	0	8	8	424
GO:0016049 cell growth	8	0.243568281	4.082	0.019	Biological Process	GO:0016049	cell growth	0.029607008	0.243568281	0	8	8	428
GO:0060560 developmental growth involved in morphogenesis	7	0.243568281	3.571	0.02	Biological Process	GO:0060560	developmental growth involved in morphogenesis	0.029746076	0.243568281	0	7	7	350
GO:0048527 lateral root development	4	0.243568281	2.041	0.029	Biological Process	GO:0048527	lateral root development	0.029854699	0.243568281	0	4	4	138
GO:1901071 glucosamine-containing compound metabolic process	2	0.243568281	1.02	0.062	Biological Process	GO:1901071	glucosamine-containing compound metabolic process	0.029865613	0.243568281	0	2	2	32
GO:0071495 cellular response to endogenous stimulus	15	0.243568281	7.653	0.014	Biological Process	GO:0071495	cellular response to endogenous stimulus	0.030021814	0.243568281	0	15	15	1035
GO:0009505 plant-type cell wall	6	0.24519054	3.509	0.025	Cellular Component	GO:0009505	plant-type cell wall	0.013438294	0.24519054	0	6	6	237
GO:0005618 cell wall	13	0.24519054	7.602	0.016	Cellular Component	GO:0005618	cell wall	0.013527754	0.24519054	0	13	13	793
GO:0030312 external encapsulating structure	13	0.24519054	7.602	0.016	Cellular Component	GO:0030312	external encapsulating structure	0.013527754	0.24519054	0	13	13	793
GO:0032502 developmental process	38	0.245455535	19.388	0.011	Biological Process	GO:0032502	developmental process	0.030919685	0.245455535	0	38	38	3325
GO:1902591 single-organism membrane budding	2	0.245455535	1.02	0.061	Biological Process	GO:1902591	single-organism membrane budding	0.031618698	0.245455535	0	2	2	33
GO:0048731 system development	25	0.245455535	12.755	0.012	Biological Process	GO:0048731	system development	0.031783391	0.245455535	0	25	25	2003
GO:0044765 single-organism transport	28	0.245455535	14.286	0.012	Biological Process	GO:0044765	single-organism transport	0.032051518	0.245455535	0	28	28	2305
GO:0072330 monocarboxylic acid biosynthetic process	6	0.245455535	3.061	0.021	Biological Process	GO:0072330	monocarboxylic acid biosynthetic process	0.032154525	0.245455535	0	6	6	280
GO:0090558 plant epidermis development	6	0.245455535	3.061	0.021	Biological Process	GO:0090558	plant epidermis development	0.033118782	0.245455535	0	6	6	282
GO:0010432 bract development	1	0.245455535	0.51	0.25	Biological Process	GO:0010432	bract development	0.033389295	0.245455535	0	1	1	4
GO:0010451 floral meristem growth	1	0.245455535	0.51	0.25	Biological Process	GO:0010451	floral meristem growth	0.033389295	0.245455535	0	1	1	4
GO:0010597 green leaf volatile biosynthetic process	1	0.245455535	0.51	0.25	Biological Process	GO:0010597	green leaf volatile biosynthetic process	0.033389295	0.245455535	0	1	1	4
GO:0031542 positive regulation of anthocyanin biosynthetic process	1	0.245455535	0.51	0.25	Biological Process	GO:0031542	positive regulation of anthocyanin biosynthetic process	0.033389295	0.245455535	0	1	1	4
GO:0048194 Golgi vesicle budding	1	0.245455535	0.51	0.25	Biological Process	GO:0048194	Golgi vesicle budding	0.033389295	0.245455535	0	1	1	4
GO:0046189 phenol-containing compound biosynthetic process	2	0.245455535	1.02	0.059	Biological Process	GO:0046189	phenol-containing compound biosynthetic process	0.033411418	0.245455535	0	2	2	34
GO:0030695 GTPase regulator activity	3	0.246793293	1.639	0.032	Molecular Function	GO:0030695	GTPase regulator activity	0.048564314	0.246793293	0	3	3	95
GO:0008297 single-stranded DNA exodeoxyribonuclease activity	1	0.246793293	0.546	0.167	Molecular Function	GO:0008297	single-stranded DNA exodeoxyribonuclease activity	0.050430351	0.246793293	0	1	1	6
GO:0018488 aryl-aldehyde oxidase activity	1	0.246793293	0.546	0.167	Molecular Function	GO:0018488	aryl-aldehyde oxidase activity	0.050430351	0.246793293	0	1	1	6
GO:0050302 indole-3-acetaldehyde oxidase activity	1	0.246793293	0.546	0.167	Molecular Function	GO:0050302	indole-3-acetaldehyde oxidase activity	0.050430351	0.246793293	0	1	1	6
GO:0003993 acid phosphatase activity	2	0.246793293	1.093	0.044	Molecular Function	GO:0003993	acid phosphatase activity	0.057067375	0.246793293	0	2	2	45
GO:0050660 flavin adenine dinucleotide binding	4	0.246793293	2.186	0.024	Molecular Function	GO:0050660	flavin adenine dinucleotide binding	0.058121275	0.246793293	0	4	4	169
GO:0004031 aldehyde oxidase activity	1	0.246793293	0.546	0.143	Molecular Function	GO:0004031	aldehyde oxidase activity	0.058585945	0.246793293	0	1	1	7
GO:0004506 squalene monooxygenase activity	1	0.246793293	0.546	0.143	Molecular Function	GO:0004506	squalene monooxygenase activity	0.058585945	0.246793293	0	1	1	7
GO:0008200 ion channel inhibitor activity	1	0.246793293	0.546	0.143	Molecular Function	GO:0008200	ion channel inhibitor activity	0.058585945	0.246793293	0	1	1	7
GO:0009916 alternative oxidase activity	1	0.246793293	0.546	0.143	Molecular Function	GO:0009916	alternative oxidase activity	0.058585945	0.246793293	0	1	1	7
GO:0016248 channel inhibitor activity	1	0.246793293	0.546	0.143	Molecular Function	GO:0016248	channel inhibitor activity	0.058585945	0.246793293	0	1	1	7
GO:0016623 oxidoreductase activity, acting on the aldehyde or oxo group of donors, oxygen as acceptor	1	0.246793293	0.546	0.143	Molecular Function	GO:0016623	oxidoreductase activity, acting on the aldehyde or oxo group of donors, oxygen as acceptor	0.058585945	0.246793293	0	1	1	7
GO:0017080 sodium channel regulator activity	1	0.246793293	0.546	0.143	Molecular Function	GO:0017080	sodium channel regulator activity	0.058585945	0.246793293	0	1	1	7
GO:0019871 sodium channel inhibitor activity	1	0.246793293	0.546	0.143	Molecular Function	GO:0019871	sodium channel inhibitor activity	0.058585945	0.246793293	0	1	1	7
GO:0045300 acyl-[acyl-carrier-protein] desaturase activity	1	0.246793293	0.546	0.143	Molecular Function	GO:0045300	acyl-[acyl-carrier-protein] desaturase activity	0.058585945	0.246793293	0	1	1	7
GO:0045543 gibberellin 2-beta-dioxygenase activity	1	0.246793293	0.546	0.143	Molecular Function	GO:0045543	gibberellin 2-beta-dioxygenase activity	0.058585945	0.246793293	0	1	1	7
GO:0080054 low-affinity nitrate transmembrane transporter activity	1	0.246793293	0.546	0.143	Molecular Function	GO:0080054	low-affinity nitrate transmembrane transporter activity	0.058585945	0.246793293	0	1	1	7
GO:0033612 receptor serine/threonine kinase binding	2	0.246857232	1.093	0.043	Molecular Function	GO:0033612	receptor serine/threonine kinase binding	0.059333637	0.246857232	0	2	2	46
GO:0009719 response to endogenous stimulus	22	0.248723048	11.224	0.013	Biological Process	GO:0009719	response to endogenous stimulus	0.034800812	0.248723048	0	22	22	1724
GO:0044707 single-multicellular organism process	34	0.248723048	17.347	0.012	Biological Process	GO:0044707	single-multicellular organism process	0.034934471	0.248723048	0	34	34	2938
GO:0016128 phytosteroid metabolic process	2	0.248723048	1.02	0.057	Biological Process	GO:0016128	phytosteroid metabolic process	0.035242986	0.248723048	0	2	2	35
GO:0016131 brassinosteroid metabolic process	2	0.248723048	1.02	0.057	Biological Process	GO:0016131	brassinosteroid metabolic process	0.035242986	0.248723048	0	2	2	35
GO:0051668 localization within membrane	2	0.248723048	1.02	0.057	Biological Process	GO:0051668	localization within membrane	0.035242986	0.248723048	0	2	2	35
GO:0006694 steroid biosynthetic process	3	0.248723048	1.531	0.035	Biological Process	GO:0006694	steroid biosynthetic process	0.035455697	0.248723048	0	3	3	85
GO:0030170 pyridoxal phosphate binding	3	0.25432025	1.639	0.029	Molecular Function	GO:0030170	pyridoxal phosphate binding	0.061882079	0.25432025	0	3	3	105
GO:0016247 channel regulator activity	1	0.258257713	0.546	0.125	Molecular Function	GO:0016247	channel regulator activity	0.066671872	0.258257713	0	1	1	8
GO:0016297 acyl-[acyl-carrier-protein] hydrolase activity	1	0.258257713	0.546	0.125	Molecular Function	GO:0016297	acyl-[acyl-carrier-protein] hydrolase activity	0.066671872	0.258257713	0	1	1	8
GO:0016847 1-aminocyclopropane-1-carboxylate synthase activity	1	0.258257713	0.546	0.125	Molecular Function	GO:0016847	1-aminocyclopropane-1-carboxylate synthase activity	0.066671872	0.258257713	0	1	1	8
GO:0016892 endoribonuclease activity, producing 3'-phosphomonoesters	1	0.258257713	0.546	0.125	Molecular Function	GO:0016892	endoribonuclease activity, producing 3'-phosphomonoesters	0.066671872	0.258257713	0	1	1	8
GO:0098599 palmitoyl hydrolase activity	1	0.258257713	0.546	0.125	Molecular Function	GO:0098599	palmitoyl hydrolase activity	0.066671872	0.258257713	0	1	1	8
GO:0009888 tissue development	11	0.265640313	5.612	0.016	Biological Process	GO:0009888	tissue development	0.038151985	0.265640313	0	11	11	706
GO:0048869 cellular developmental process	14	0.267428874	7.143	0.014	Biological Process	GO:0048869	cellular developmental process	0.039455808	0.267428874	0	14	14	981
GO:0006865 amino acid transport	3	0.267428874	1.531	0.033	Biological Process	GO:0006865	amino acid transport	0.040916262	0.267428874	0	3	3	90
GO:0043547 positive regulation of GTPase activity	3	0.267428874	1.531	0.033	Biological Process	GO:0043547	positive regulation of GTPase activity	0.040916262	0.267428874	0	3	3	90
GO:0016052 carbohydrate catabolic process	6	0.267428874	3.061	0.02	Biological Process	GO:0016052	carbohydrate catabolic process	0.040950736	0.267428874	0	6	6	297
GO:0006297 nucleotide-excision repair, DNA gap filling	1	0.267428874	0.51	0.2	Biological Process	GO:0006297	nucleotide-excision repair, DNA gap filling	0.041561829	0.267428874	0	1	1	5
GO:0019372 lipoxygenase pathway	1	0.267428874	0.51	0.2	Biological Process	GO:0019372	lipoxygenase pathway	0.041561829	0.267428874	0	1	1	5
GO:0019388 galactose catabolic process	1	0.267428874	0.51	0.2	Biological Process	GO:0019388	galactose catabolic process	0.041561829	0.267428874	0	1	1	5
GO:0030417 nicotianamine metabolic process	1	0.267428874	0.51	0.2	Biological Process	GO:0030417	nicotianamine metabolic process	0.041561829	0.267428874	0	1	1	5
GO:0030418 nicotianamine biosynthetic process	1	0.267428874	0.51	0.2	Biological Process	GO:0030418	nicotianamine biosynthetic process	0.041561829	0.267428874	0	1	1	5
GO:0033499 galactose catabolic process via UDP-galactose	1	0.267428874	0.51	0.2	Biological Process	GO:0033499	galactose catabolic process via UDP-galactose	0.041561829	0.267428874	0	1	1	5
GO:0072351 tricarboxylic acid biosynthetic process	1	0.267428874	0.51	0.2	Biological Process	GO:0072351	tricarboxylic acid biosynthetic process	0.041561829	0.267428874	0	1	1	5
GO:0016830 carbon-carbon lyase activity	3	0.267767025	1.639	0.027	Molecular Function	GO:0016830	carbon-carbon lyase activity	0.072107313	0.267767025	0	3	3	112
GO:0042973 glucan endo-1,3-beta-D-glucosidase activity	2	0.267767025	1.093	0.038	Molecular Function	GO:0042973	glucan endo-1,3-beta-D-glucosidase activity	0.073551049	0.267767025	0	2	2	52
GO:0003860 3-hydroxyisobutyryl-CoA hydrolase activity	1	0.267767025	0.546	0.111	Molecular Function	GO:0003860	3-hydroxyisobutyryl-CoA hydrolase activity	0.074688725	0.267767025	0	1	1	9
GO:0008107 galactoside 2-alpha-L-fucosyltransferase activity	1	0.267767025	0.546	0.111	Molecular Function	GO:0008107	galactoside 2-alpha-L-fucosyltransferase activity	0.074688725	0.267767025	0	1	1	9
GO:0009979 16:0 monogalactosyldiacylglycerol desaturase activity	1	0.267767025	0.546	0.111	Molecular Function	GO:0009979	16:0 monogalactosyldiacylglycerol desaturase activity	0.074688725	0.267767025	0	1	1	9
GO:0030976 thiamine pyrophosphate binding	1	0.267767025	0.546	0.111	Molecular Function	GO:0030976	thiamine pyrophosphate binding	0.074688725	0.267767025	0	1	1	9
GO:0031127 alpha-(1,2)-fucosyltransferase activity	1	0.267767025	0.546	0.111	Molecular Function	GO:0031127	alpha-(1,2)-fucosyltransferase activity	0.074688725	0.267767025	0	1	1	9
GO:0060589 nucleoside-triphosphatase regulator activity	3	0.28323478	1.639	0.026	Molecular Function	GO:0060589	nucleoside-triphosphatase regulator activity	0.079843632	0.28323478	0	3	3	117
GO:0009826 unidimensional cell growth	6	0.283640341	3.061	0.02	Biological Process	GO:0009826	unidimensional cell growth	0.044385305	0.283640341	0	6	6	303
GO:0080044 quercetin 7-O-glucosyltransferase activity	2	0.284444035	1.093	0.036	Molecular Function	GO:0080044	quercetin 7-O-glucosyltransferase activity	0.081028568	0.284444035	0	2	2	55
GO:1902578 single-organism localization	28	0.285360097	14.286	0.012	Biological Process	GO:1902578	single-organism localization	0.045314746	0.285360097	0	28	28	2380
GO:0043087 regulation of GTPase activity	3	0.285360097	1.531	0.032	Biological Process	GO:0043087	regulation of GTPase activity	0.045571977	0.285360097	0	3	3	94
GO:0045165 cell fate commitment	3	0.285360097	1.531	0.032	Biological Process	GO:0045165	cell fate commitment	0.045571977	0.285360097	0	3	3	94
GO:0008296 3'-5'-exodeoxyribonuclease activity	1	0.287099993	0.546	0.1	Molecular Function	GO:0008296	3'-5'-exodeoxyribonuclease activity	0.08263709	0.287099993	0	1	1	10
GO:0009690 cytokinin metabolic process	2	0.287813787	1.02	0.049	Biological Process	GO:0009690	cytokinin metabolic process	0.047005361	0.287813787	0	2	2	41
GO:0051648 vesicle localization	2	0.287813787	1.02	0.049	Biological Process	GO:0051648	vesicle localization	0.047005361	0.287813787	0	2	2	41
GO:0051650 establishment of vesicle localization	2	0.287813787	1.02	0.049	Biological Process	GO:0051650	establishment of vesicle localization	0.047005361	0.287813787	0	2	2	41
GO:0021700 developmental maturation	5	0.287813787	2.551	0.022	Biological Process	GO:0021700	developmental maturation	0.047584401	0.287813787	0	5	5	232
GO:0045168 cell-cell signaling involved in cell fate commitment	2	0.287813787	1.02	0.048	Biological Process	GO:0045168	cell-cell signaling involved in cell fate commitment	0.049087656	0.287813787	0	2	2	42
GO:0042744 hydrogen peroxide catabolic process	3	0.287813787	1.531	0.031	Biological Process	GO:0042744	hydrogen peroxide catabolic process	0.049228587	0.287813787	0	3	3	97
GO:0006272 leading strand elongation	1	0.287813787	0.51	0.167	Biological Process	GO:0006272	leading strand elongation	0.049665616	0.287813787	0	1	1	6
GO:0009957 epidermal cell fate specification	1	0.287813787	0.51	0.167	Biological Process	GO:0009957	epidermal cell fate specification	0.049665616	0.287813787	0	1	1	6
GO:0031539 positive regulation of anthocyanin metabolic process	1	0.287813787	0.51	0.167	Biological Process	GO:0031539	positive regulation of anthocyanin metabolic process	0.049665616	0.287813787	0	1	1	6
GO:0035864 response to potassium ion	1	0.287813787	0.51	0.167	Biological Process	GO:0035864	response to potassium ion	0.049665616	0.287813787	0	1	1	6
GO:0071323 cellular response to chitin	1	0.287813787	0.51	0.167	Biological Process	GO:0071323	cellular response to chitin	0.049665616	0.287813787	0	1	1	6
GO:0080141 regulation of jasmonic acid biosynthetic process	1	0.287813787	0.51	0.167	Biological Process	GO:0080141	regulation of jasmonic acid biosynthetic process	0.049665616	0.287813787	0	1	1	6
GO:0006869 lipid transport	4	0.292589637	2.041	0.024	Biological Process	GO:0006869	lipid transport	0.050803345	0.292589637	0	4	4	164
GO:0004185 serine-type carboxypeptidase activity	2	0.293311672	1.093	0.035	Molecular Function	GO:0004185	serine-type carboxypeptidase activity	0.086138591	0.293311672	0	2	2	57
GO:0070008 serine-type exopeptidase activity	2	0.293311672	1.093	0.034	Molecular Function	GO:0070008	serine-type exopeptidase activity	0.088729288	0.293311672	0	2	2	58
GO:0042389 omega-3 fatty acid desaturase activity	1	0.293311672	0.546	0.091	Molecular Function	GO:0042389	omega-3 fatty acid desaturase activity	0.090517549	0.293311672	0	1	1	11
GO:0052593 tryptamine:oxygen oxidoreductase (deaminating) activity	1	0.293311672	0.546	0.091	Molecular Function	GO:0052593	tryptamine:oxygen oxidoreductase (deaminating) activity	0.090517549	0.293311672	0	1	1	11
GO:0052594 aminoacetone:oxygen oxidoreductase(deaminating) activity	1	0.293311672	0.546	0.091	Molecular Function	GO:0052594	aminoacetone:oxygen oxidoreductase(deaminating) activity	0.090517549	0.293311672	0	1	1	11
GO:0052595 aliphatic-amine oxidase activity	1	0.293311672	0.546	0.091	Molecular Function	GO:0052595	aliphatic-amine oxidase activity	0.090517549	0.293311672	0	1	1	11
GO:0052596 phenethylamine:oxygen oxidoreductase (deaminating) activity	1	0.293311672	0.546	0.091	Molecular Function	GO:0052596	phenethylamine:oxygen oxidoreductase (deaminating) activity	0.090517549	0.293311672	0	1	1	11
GO:0009812 flavonoid metabolic process	3	0.303506924	1.531	0.03	Biological Process	GO:0009812	flavonoid metabolic process	0.053024254	0.303506924	0	3	3	100
GO:0009308 amine metabolic process	4	0.305098189	2.041	0.024	Biological Process	GO:0009308	amine metabolic process	0.053629264	0.305098189	0	4	4	167
GO:0005102 receptor binding	3	0.306828135	1.639	0.024	Molecular Function	GO:0005102	receptor binding	0.096335308	0.306828135	0	3	3	127
GO:0004805 trehalose-phosphatase activity	1	0.306828135	0.546	0.083	Molecular Function	GO:0004805	trehalose-phosphatase activity	0.098330678	0.306828135	0	1	1	12
GO:0015108 chloride transmembrane transporter activity	1	0.306828135	0.546	0.083	Molecular Function	GO:0015108	chloride transmembrane transporter activity	0.098330678	0.306828135	0	1	1	12
GO:0032440 2-alkenal reductase [NAD(P)] activity	1	0.306828135	0.546	0.083	Molecular Function	GO:0032440	2-alkenal reductase [NAD(P)] activity	0.098330678	0.306828135	0	1	1	12
GO:0071395 cellular response to jasmonic acid stimulus	3	0.309397976	1.531	0.029	Biological Process	GO:0071395	cellular response to jasmonic acid stimulus	0.056956796	0.309397976	0	3	3	103
GO:0010230 alternative respiration	1	0.309397976	0.51	0.143	Biological Process	GO:0010230	alternative respiration	0.05770123	0.309397976	0	1	1	7
GO:0016103 diterpenoid catabolic process	1	0.309397976	0.51	0.143	Biological Process	GO:0016103	diterpenoid catabolic process	0.05770123	0.309397976	0	1	1	7
GO:0032890 regulation of organic acid transport	1	0.309397976	0.51	0.143	Biological Process	GO:0032890	regulation of organic acid transport	0.05770123	0.309397976	0	1	1	7
GO:0045487 gibberellin catabolic process	1	0.309397976	0.51	0.143	Biological Process	GO:0045487	gibberellin catabolic process	0.05770123	0.309397976	0	1	1	7
GO:0051952 regulation of amine transport	1	0.309397976	0.51	0.143	Biological Process	GO:0051952	regulation of amine transport	0.05770123	0.309397976	0	1	1	7
GO:0051955 regulation of amino acid transport	1	0.309397976	0.51	0.143	Biological Process	GO:0051955	regulation of amino acid transport	0.05770123	0.309397976	0	1	1	7
GO:0080140 regulation of jasmonic acid metabolic process	1	0.309397976	0.51	0.143	Biological Process	GO:0080140	regulation of jasmonic acid metabolic process	0.05770123	0.309397976	0	1	1	7
GO:0080143 regulation of amino acid export	1	0.309397976	0.51	0.143	Biological Process	GO:0080143	regulation of amino acid export	0.05770123	0.309397976	0	1	1	7
GO:1901332 negative regulation of lateral root development	1	0.309397976	0.51	0.143	Biological Process	GO:1901332	negative regulation of lateral root development	0.05770123	0.309397976	0	1	1	7
GO:1901617 organic hydroxy compound biosynthetic process	5	0.31095297	2.551	0.02	Biological Process	GO:1901617	organic hydroxy compound biosynthetic process	0.058324512	0.31095297	0	5	5	246
GO:0008236 serine-type peptidase activity	4	0.312368141	2.186	0.019	Molecular Function	GO:0008236	serine-type peptidase activity	0.101959927	0.312368141	0	4	4	206
GO:0017171 serine hydrolase activity	4	0.312368141	2.186	0.019	Molecular Function	GO:0017171	serine hydrolase activity	0.101959927	0.312368141	0	4	4	206
GO:0030246 carbohydrate binding	6	0.312736682	3.279	0.016	Molecular Function	GO:0030246	carbohydrate binding	0.103008225	0.312736682	0	6	6	373
GO:0080043 quercetin 3-O-glucosyltransferase activity	2	0.315144587	1.093	0.031	Molecular Function	GO:0080043	quercetin 3-O-glucosyltransferase activity	0.10473648	0.315144587	0	2	2	64
GO:0016747 transferase activity, transferring acyl groups other than amino-acyl groups	6	0.315988274	3.279	0.016	Molecular Function	GO:0016747	transferase activity, transferring acyl groups other than amino-acyl groups	0.105954525	0.315988274	0	6	6	376
GO:0032501 multicellular organismal process	35	0.326491139	17.857	0.011	Biological Process	GO:0032501	multicellular organismal process	0.061588897	0.326491139	0	35	35	3188
GO:0009789 positive regulation of abscisic acid-activated signaling pathway	2	0.327643869	1.02	0.042	Biological Process	GO:0009789	positive regulation of abscisic acid-activated signaling pathway	0.062248354	0.327643869	0	2	2	48
GO:0006040 amino sugar metabolic process	2	0.327643869	1.02	0.041	Biological Process	GO:0006040	amino sugar metabolic process	0.064546651	0.327643869	0	2	2	49
GO:0010214 seed coat development	2	0.327643869	1.02	0.041	Biological Process	GO:0010214	seed coat development	0.064546651	0.327643869	0	2	2	49
GO:0003400 regulation of COPII vesicle coating	1	0.327643869	0.51	0.125	Biological Process	GO:0003400	regulation of COPII vesicle coating	0.065669243	0.327643869	0	1	1	8
GO:0006624 vacuolar protein processing	1	0.327643869	0.51	0.125	Biological Process	GO:0006624	vacuolar protein processing	0.065669243	0.327643869	0	1	1	8
GO:0006690 icosanoid metabolic process	1	0.327643869	0.51	0.125	Biological Process	GO:0006690	icosanoid metabolic process	0.065669243	0.327643869	0	1	1	8
GO:0032973 amino acid export	1	0.327643869	0.51	0.125	Biological Process	GO:0032973	amino acid export	0.065669243	0.327643869	0	1	1	8
GO:0042447 hormone catabolic process	1	0.327643869	0.51	0.125	Biological Process	GO:0042447	hormone catabolic process	0.065669243	0.327643869	0	1	1	8
GO:0090113 regulation of ER to Golgi vesicle-mediated transport by GTP hydrolysis	1	0.327643869	0.51	0.125	Biological Process	GO:0090113	regulation of ER to Golgi vesicle-mediated transport by GTP hydrolysis	0.065669243	0.327643869	0	1	1	8
GO:0098734 macromolecule depalmitoylation	1	0.327643869	0.51	0.125	Biological Process	GO:0098734	macromolecule depalmitoylation	0.065669243	0.327643869	0	1	1	8
GO:1901568 fatty acid derivative metabolic process	1	0.327643869	0.51	0.125	Biological Process	GO:1901568	fatty acid derivative metabolic process	0.065669243	0.327643869	0	1	1	8
GO:0000250 lanosterol synthase activity	1	0.327659726	0.546	0.071	Molecular Function	GO:0000250	lanosterol synthase activity	0.113757234	0.327659726	0	1	1	14
GO:0004427 inorganic diphosphatase activity	1	0.327659726	0.546	0.071	Molecular Function	GO:0004427	inorganic diphosphatase activity	0.113757234	0.327659726	0	1	1	14
GO:0031559 oxidosqualene cyclase activity	1	0.327659726	0.546	0.071	Molecular Function	GO:0031559	oxidosqualene cyclase activity	0.113757234	0.327659726	0	1	1	14
GO:0042300 beta-amyrin synthase activity	1	0.327659726	0.546	0.071	Molecular Function	GO:0042300	beta-amyrin synthase activity	0.113757234	0.327659726	0	1	1	14
GO:0010410 hemicellulose metabolic process	3	0.328927649	1.531	0.027	Biological Process	GO:0010410	hemicellulose metabolic process	0.066651641	0.328927649	0	3	3	110
GO:0044036 cell wall macromolecule metabolic process	4	0.328927649	2.041	0.022	Biological Process	GO:0044036	cell wall macromolecule metabolic process	0.066838425	0.328927649	0	4	4	180
GO:0019752 carboxylic acid metabolic process	15	0.328927649	7.653	0.013	Biological Process	GO:0019752	carboxylic acid metabolic process	0.066984194	0.328927649	0	15	15	1158
GO:0008233 peptidase activity	9	0.329239396	4.918	0.014	Molecular Function	GO:0008233	peptidase activity	0.115282637	0.329239396	0	9	9	659
GO:0004743 pyruvate kinase activity	1	0.329857204	0.546	0.067	Molecular Function	GO:0004743	pyruvate kinase activity	0.12137179	0.329857204	0	1	1	15
GO:0005388 calcium-transporting ATPase activity	1	0.329857204	0.546	0.067	Molecular Function	GO:0005388	calcium-transporting ATPase activity	0.12137179	0.329857204	0	1	1	15
GO:0008131 primary amine oxidase activity	1	0.329857204	0.546	0.067	Molecular Function	GO:0008131	primary amine oxidase activity	0.12137179	0.329857204	0	1	1	15
GO:0030955 potassium ion binding	1	0.329857204	0.546	0.067	Molecular Function	GO:0030955	potassium ion binding	0.12137179	0.329857204	0	1	1	15
GO:0031420 alkali metal ion binding	1	0.329857204	0.546	0.067	Molecular Function	GO:0031420	alkali metal ion binding	0.12137179	0.329857204	0	1	1	15
GO:0070300 phosphatidic acid binding	1	0.329857204	0.546	0.067	Molecular Function	GO:0070300	phosphatidic acid binding	0.12137179	0.329857204	0	1	1	15
GO:0042546 cell wall biogenesis	5	0.330509185	2.551	0.019	Biological Process	GO:0042546	cell wall biogenesis	0.067660508	0.330509185	0	5	5	257
GO:0000902 cell morphogenesis	7	0.333559812	3.571	0.017	Biological Process	GO:0000902	cell morphogenesis	0.068642534	0.333559812	0	7	7	423
GO:0016050 vesicle organization	3	0.336226286	1.531	0.027	Biological Process	GO:0016050	vesicle organization	0.069551632	0.336226286	0	3	3	112
GO:0004180 carboxypeptidase activity	2	0.33971509	1.093	0.028	Molecular Function	GO:0004180	carboxypeptidase activity	0.127160956	0.33971509	0	2	2	72
GO:0051213 dioxygenase activity	3	0.33971509	1.639	0.021	Molecular Function	GO:0051213	dioxygenase activity	0.127189974	0.33971509	0	3	3	144
GO:0070011 peptidase activity, acting on L-amino acid peptides	8	0.33971509	4.372	0.014	Molecular Function	GO:0070011	peptidase activity, acting on L-amino acid peptides	0.128370703	0.33971509	0	8	8	581
GO:0004601 peroxidase activity	3	0.33971509	1.639	0.021	Molecular Function	GO:0004601	peroxidase activity	0.129104802	0.33971509	0	3	3	145
GO:0042910 xenobiotic transporter activity	2	0.33971509	1.093	0.027	Molecular Function	GO:0042910	xenobiotic transporter activity	0.130039307	0.33971509	0	2	2	73
GO:0006066 alcohol metabolic process	5	0.347054971	2.551	0.019	Biological Process	GO:0006066	alcohol metabolic process	0.072163627	0.347054971	0	5	5	262
GO:0009405 pathogenesis	1	0.348431545	0.51	0.111	Biological Process	GO:0009405	pathogenesis	0.073570219	0.348431545	0	1	1	9
GO:0019320 hexose catabolic process	1	0.348431545	0.51	0.111	Biological Process	GO:0019320	hexose catabolic process	0.073570219	0.348431545	0	1	1	9
GO:0032366 intracellular sterol transport	1	0.348431545	0.51	0.111	Biological Process	GO:0032366	intracellular sterol transport	0.073570219	0.348431545	0	1	1	9
GO:0051345 positive regulation of hydrolase activity	3	0.348729869	1.531	0.026	Biological Process	GO:0051345	positive regulation of hydrolase activity	0.074006982	0.348729869	0	3	3	115
GO:0008417 fucosyltransferase activity	1	0.353606962	0.546	0.059	Molecular Function	GO:0008417	fucosyltransferase activity	0.136406247	0.353606962	0	1	1	17
GO:0000272 polysaccharide catabolic process	4	0.355061876	2.041	0.021	Biological Process	GO:0000272	polysaccharide catabolic process	0.075731311	0.355061876	0	4	4	188
GO:0098772 molecular function regulator	8	0.358315252	4.372	0.013	Molecular Function	GO:0098772	molecular function regulator	0.139285751	0.358315252	0	8	8	593
GO:0016684 oxidoreductase activity, acting on peroxide as acceptor	3	0.359479087	1.639	0.02	Molecular Function	GO:0016684	oxidoreductase activity, acting on peroxide as acceptor	0.140804865	0.359479087	0	3	3	151
GO:0046914 transition metal ion binding	15	0.361594967	8.197	0.012	Molecular Function	GO:0046914	transition metal ion binding	0.143773696	0.361594967	0	15	15	1290
GO:0004022 alcohol dehydrogenase (NAD) activity	1	0.361594967	0.546	0.056	Molecular Function	GO:0004022	alcohol dehydrogenase (NAD) activity	0.143827248	0.361594967	0	1	1	18
GO:0043167 ion binding	65	0.361594967	35.519	0.01	Molecular Function	GO:0043167	ion binding	0.145180857	0.361594967	0	65	65	6740
GO:0050662 coenzyme binding	5	0.361594967	2.732	0.015	Molecular Function	GO:0050662	coenzyme binding	0.145925565	0.361594967	0	5	5	323
GO:0009835 fruit ripening	1	0.364747198	0.51	0.1	Biological Process	GO:0009835	fruit ripening	0.08140472	0.364747198	0	1	1	10
GO:0009963 positive regulation of flavonoid biosynthetic process	1	0.364747198	0.51	0.1	Biological Process	GO:0009963	positive regulation of flavonoid biosynthetic process	0.08140472	0.364747198	0	1	1	10
GO:0010439 regulation of glucosinolate biosynthetic process	1	0.364747198	0.51	0.1	Biological Process	GO:0010439	regulation of glucosinolate biosynthetic process	0.08140472	0.364747198	0	1	1	10
GO:0015837 amine transport	1	0.364747198	0.51	0.1	Biological Process	GO:0015837	amine transport	0.08140472	0.364747198	0	1	1	10
GO:0048207 vesicle targeting, rough ER to cis-Golgi	1	0.364747198	0.51	0.1	Biological Process	GO:0048207	vesicle targeting, rough ER to cis-Golgi	0.08140472	0.364747198	0	1	1	10
GO:0048208 COPII vesicle coating	1	0.364747198	0.51	0.1	Biological Process	GO:0048208	COPII vesicle coating	0.08140472	0.364747198	0	1	1	10
GO:0060628 regulation of ER to Golgi vesicle-mediated transport	1	0.364747198	0.51	0.1	Biological Process	GO:0060628	regulation of ER to Golgi vesicle-mediated transport	0.08140472	0.364747198	0	1	1	10
GO:0071695 anatomical structure maturation	1	0.364747198	0.51	0.1	Biological Process	GO:0071695	anatomical structure maturation	0.08140472	0.364747198	0	1	1	10
GO:0010876 lipid localization	4	0.364747198	2.041	0.021	Biological Process	GO:0010876	lipid localization	0.081577487	0.364747198	0	4	4	193
GO:0042743 hydrogen peroxide metabolic process	3	0.364747198	1.531	0.025	Biological Process	GO:0042743	hydrogen peroxide metabolic process	0.0817065	0.364747198	0	3	3	120
GO:1901421 positive regulation of response to alcohol	2	0.372739022	1.02	0.035	Biological Process	GO:1901421	positive regulation of response to alcohol	0.083896243	0.372739022	0	2	2	57
GO:0009625 response to insect	2	0.381884692	1.02	0.034	Biological Process	GO:0009625	response to insect	0.086426255	0.381884692	0	2	2	58
GO:0044255 cellular lipid metabolic process	11	0.381884692	5.612	0.013	Biological Process	GO:0044255	cellular lipid metabolic process	0.086773371	0.381884692	0	11	11	816
GO:0010087 phloem or xylem histogenesis	3	0.385179129	1.531	0.024	Biological Process	GO:0010087	phloem or xylem histogenesis	0.088104784	0.385179129	0	3	3	124
GO:0006900 membrane budding	2	0.385179129	1.02	0.034	Biological Process	GO:0006900	membrane budding	0.088979059	0.385179129	0	2	2	59
GO:0042218 1-aminocyclopropane-1-carboxylate biosynthetic process	1	0.385179129	0.51	0.091	Biological Process	GO:0042218	1-aminocyclopropane-1-carboxylate biosynthetic process	0.089173303	0.385179129	0	1	1	11
GO:0048209 regulation of vesicle targeting, to, from or within Golgi	1	0.385179129	0.51	0.091	Biological Process	GO:0048209	regulation of vesicle targeting, to, from or within Golgi	0.089173303	0.385179129	0	1	1	11
GO:0008610 lipid biosynthetic process	9	0.385391591	4.592	0.014	Biological Process	GO:0008610	lipid biosynthetic process	0.089635558	0.385391591	0	9	9	633
GO:0009530 primary cell wall	1	0.387793458	0.585	0.333	Cellular Component	GO:0009530	primary cell wall	0.024323245	0.387793458	0	1	1	3
GO:0005773 vacuole	17	0.387793458	9.942	0.014	Cellular Component	GO:0005773	vacuole	0.026744376	0.387793458	0	17	17	1247
GO:0016894 endonuclease activity, active with either ribo- or deoxyribonucleic acids and producing 3'-phosphomonoesters	1	0.389836479	0.546	0.05	Molecular Function	GO:0016894	endonuclease activity, active with either ribo- or deoxyribonucleic acids and producing 3'-phosphomonoesters	0.158479518	0.389836479	0	1	1	20
GO:0008047 enzyme activator activity	3	0.393287888	1.639	0.019	Molecular Function	GO:0008047	enzyme activator activity	0.16104964	0.393287888	0	3	3	161
GO:0008146 sulfotransferase activity	1	0.39889212	0.546	0.048	Molecular Function	GO:0008146	sulfotransferase activity	0.16571186	0.39889212	0	1	1	21
GO:0015020 glucuronosyltransferase activity	1	0.39889212	0.546	0.048	Molecular Function	GO:0015020	glucuronosyltransferase activity	0.16571186	0.39889212	0	1	1	21
GO:0016746 transferase activity, transferring acyl groups	6	0.400680941	3.279	0.014	Molecular Function	GO:0016746	transferase activity, transferring acyl groups	0.172243951	0.400680941	0	6	6	435
GO:0004529 exodeoxyribonuclease activity	1	0.400680941	0.546	0.045	Molecular Function	GO:0004529	exodeoxyribonuclease activity	0.172882381	0.400680941	0	1	1	22
GO:0005345 purine nucleobase transmembrane transporter activity	1	0.400680941	0.546	0.045	Molecular Function	GO:0005345	purine nucleobase transmembrane transporter activity	0.172882381	0.400680941	0	1	1	22
GO:0008083 growth factor activity	1	0.400680941	0.546	0.045	Molecular Function	GO:0008083	growth factor activity	0.172882381	0.400680941	0	1	1	22
GO:0016895 exodeoxyribonuclease activity, producing 5'-phosphomonoesters	1	0.400680941	0.546	0.045	Molecular Function	GO:0016895	exodeoxyribonuclease activity, producing 5'-phosphomonoesters	0.172882381	0.400680941	0	1	1	22
GO:0015103 inorganic anion transmembrane transporter activity	2	0.400680941	1.093	0.023	Molecular Function	GO:0015103	inorganic anion transmembrane transporter activity	0.17477774	0.400680941	0	2	2	88
GO:0016627 oxidoreductase activity, acting on the CH-CH group of donors	2	0.400680941	1.093	0.023	Molecular Function	GO:0016627	oxidoreductase activity, acting on the CH-CH group of donors	0.17477774	0.400680941	0	2	2	88
GO:0009873 ethylene-activated signaling pathway	4	0.401941409	2.041	0.02	Biological Process	GO:0009873	ethylene-activated signaling pathway	0.09391557	0.401941409	0	4	4	203
GO:0009606 tropism	3	0.403479347	1.531	0.023	Biological Process	GO:0009606	tropism	0.094707371	0.403479347	0	3	3	128
GO:0006811 ion transport	12	0.403508002	6.122	0.013	Biological Process	GO:0006811	ion transport	0.095748493	0.403508002	0	12	12	928
GO:0006949 syncytium formation	1	0.403508002	0.51	0.083	Biological Process	GO:0006949	syncytium formation	0.096876519	0.403508002	0	1	1	12
GO:0009684 indoleacetic acid biosynthetic process	1	0.403508002	0.51	0.083	Biological Process	GO:0009684	indoleacetic acid biosynthetic process	0.096876519	0.403508002	0	1	1	12
GO:0018871 1-aminocyclopropane-1-carboxylate metabolic process	1	0.403508002	0.51	0.083	Biological Process	GO:0018871	1-aminocyclopropane-1-carboxylate metabolic process	0.096876519	0.403508002	0	1	1	12
GO:1902476 chloride transmembrane transport	1	0.403508002	0.51	0.083	Biological Process	GO:1902476	chloride transmembrane transport	0.096876519	0.403508002	0	1	1	12
GO:0030234 enzyme regulator activity	7	0.410370895	3.825	0.013	Molecular Function	GO:0030234	enzyme regulator activity	0.180222233	0.410370895	0	7	7	537
GO:0044248 cellular catabolic process	16	0.413562547	8.163	0.012	Biological Process	GO:0044248	cellular catabolic process	0.099733733	0.413562547	0	16	16	1332
GO:0032989 cellular component morphogenesis	7	0.415268958	3.571	0.015	Biological Process	GO:0032989	cellular component morphogenesis	0.100590337	0.415268958	0	7	7	465
GO:0016899 oxidoreductase activity, acting on the CH-OH group of donors, oxygen as acceptor	1	0.42303691	0.546	0.042	Molecular Function	GO:0016899	oxidoreductase activity, acting on the CH-OH group of donors, oxygen as acceptor	0.187040058	0.42303691	0	1	1	24
GO:0071369 cellular response to ethylene stimulus	4	0.423540334	2.041	0.019	Biological Process	GO:0071369	cellular response to ethylene stimulus	0.103047863	0.423540334	0	4	4	210
GO:0008622 epsilon DNA polymerase complex	1	0.425767021	0.585	0.25	Cellular Component	GO:0008622	epsilon DNA polymerase complex	0.032299567	0.425767021	0	1	1	4
GO:0009683 indoleacetic acid metabolic process	1	0.427686037	0.51	0.077	Biological Process	GO:0009683	indoleacetic acid metabolic process	0.104514916	0.427686037	0	1	1	13
GO:0016209 antioxidant activity	3	0.428522639	1.639	0.017	Molecular Function	GO:0016209	antioxidant activity	0.19073708	0.428522639	0	3	3	175
GO:1901135 carbohydrate derivative metabolic process	11	0.429146079	5.612	0.013	Biological Process	GO:1901135	carbohydrate derivative metabolic process	0.105331674	0.429146079	0	11	11	847
GO:0071310 cellular response to organic substance	15	0.431082197	7.653	0.012	Biological Process	GO:0071310	cellular response to organic substance	0.106653949	0.431082197	0	15	15	1245
GO:0009739 response to gibberellin	3	0.431082197	1.531	0.022	Biological Process	GO:0009739	response to gibberellin	0.106730962	0.431082197	0	3	3	135
GO:0005385 zinc ion transmembrane transporter activity	1	0.440486371	0.546	0.038	Molecular Function	GO:0005385	zinc ion transmembrane transporter activity	0.200956702	0.440486371	0	1	1	26
GO:0016289 CoA hydrolase activity	1	0.440486371	0.546	0.038	Molecular Function	GO:0016289	CoA hydrolase activity	0.200956702	0.440486371	0	1	1	26
GO:0016758 transferase activity, transferring hexosyl groups	5	0.440486371	2.732	0.014	Molecular Function	GO:0016758	transferase activity, transferring hexosyl groups	0.20574232	0.440486371	0	5	5	365
GO:0004175 endopeptidase activity	5	0.440486371	2.732	0.014	Molecular Function	GO:0004175	endopeptidase activity	0.207258075	0.440486371	0	5	5	366
GO:0003887 DNA-directed DNA polymerase activity	1	0.440486371	0.546	0.037	Molecular Function	GO:0003887	DNA-directed DNA polymerase activity	0.207825914	0.440486371	0	1	1	27
GO:0015112 nitrate transmembrane transporter activity	1	0.440486371	0.546	0.037	Molecular Function	GO:0015112	nitrate transmembrane transporter activity	0.207825914	0.440486371	0	1	1	27
GO:0015205 nucleobase transmembrane transporter activity	1	0.440486371	0.546	0.037	Molecular Function	GO:0015205	nucleobase transmembrane transporter activity	0.207825914	0.440486371	0	1	1	27
GO:0016837 carbon-oxygen lyase activity, acting on polysaccharides	1	0.440486371	0.546	0.037	Molecular Function	GO:0016837	carbon-oxygen lyase activity, acting on polysaccharides	0.207825914	0.440486371	0	1	1	27
GO:0030570 pectate lyase activity	1	0.440486371	0.546	0.037	Molecular Function	GO:0030570	pectate lyase activity	0.207825914	0.440486371	0	1	1	27
GO:0006574 valine catabolic process	1	0.443131653	0.51	0.071	Biological Process	GO:0006574	valine catabolic process	0.112089035	0.443131653	0	1	1	14
GO:0009704 de-etiolation	1	0.443131653	0.51	0.071	Biological Process	GO:0009704	de-etiolation	0.112089035	0.443131653	0	1	1	14
GO:0016115 terpenoid catabolic process	1	0.443131653	0.51	0.071	Biological Process	GO:0016115	terpenoid catabolic process	0.112089035	0.443131653	0	1	1	14
GO:0030104 water homeostasis	1	0.443131653	0.51	0.071	Biological Process	GO:0030104	water homeostasis	0.112089035	0.443131653	0	1	1	14
GO:0080142 regulation of salicylic acid biosynthetic process	1	0.443131653	0.51	0.071	Biological Process	GO:0080142	regulation of salicylic acid biosynthetic process	0.112089035	0.443131653	0	1	1	14
GO:0004312 fatty acid synthase activity	1	0.452077903	0.546	0.036	Molecular Function	GO:0004312	fatty acid synthase activity	0.214636393	0.452077903	0	1	1	28
GO:0071705 nitrogen compound transport	6	0.461305636	3.061	0.015	Biological Process	GO:0071705	nitrogen compound transport	0.117180531	0.461305636	0	6	6	393
GO:0006821 chloride transport	1	0.463013509	0.51	0.067	Biological Process	GO:0006821	chloride transport	0.119599416	0.463013509	0	1	1	15
GO:0016104 triterpenoid biosynthetic process	1	0.463013509	0.51	0.067	Biological Process	GO:0016104	triterpenoid biosynthetic process	0.119599416	0.463013509	0	1	1	15
GO:0031540 regulation of anthocyanin biosynthetic process	1	0.463013509	0.51	0.067	Biological Process	GO:0031540	regulation of anthocyanin biosynthetic process	0.119599416	0.463013509	0	1	1	15
GO:0046365 monosaccharide catabolic process	1	0.463013509	0.51	0.067	Biological Process	GO:0046365	monosaccharide catabolic process	0.119599416	0.463013509	0	1	1	15
GO:0004499 N,N-dimethylaniline monooxygenase activity	1	0.463403547	0.546	0.034	Molecular Function	GO:0004499	N,N-dimethylaniline monooxygenase activity	0.221388638	0.463403547	0	1	1	29
GO:0001101 response to acid chemical	15	0.468027765	7.653	0.012	Biological Process	GO:0001101	response to acid chemical	0.121396269	0.468027765	0	15	15	1272
GO:0016641 oxidoreductase activity, acting on the CH-NH2 group of donors, oxygen as acceptor	1	0.468683048	0.546	0.033	Molecular Function	GO:0016641	oxidoreductase activity, acting on the CH-NH2 group of donors, oxygen as acceptor	0.228083145	0.468683048	0	1	1	30
GO:0016682 oxidoreductase activity, acting on diphenols and related substances as donors, oxygen as acceptor	1	0.468683048	0.546	0.033	Molecular Function	GO:0016682	oxidoreductase activity, acting on diphenols and related substances as donors, oxygen as acceptor	0.228083145	0.468683048	0	1	1	30
GO:0019203 carbohydrate phosphatase activity	1	0.468683048	0.546	0.033	Molecular Function	GO:0019203	carbohydrate phosphatase activity	0.228083145	0.468683048	0	1	1	30
GO:0009734 auxin-activated signaling pathway	4	0.47022971	2.041	0.018	Biological Process	GO:0009734	auxin-activated signaling pathway	0.122471404	0.47022971	0	4	4	224
GO:0005976 polysaccharide metabolic process	7	0.470374884	3.571	0.014	Biological Process	GO:0005976	polysaccharide metabolic process	0.124783494	0.470374884	0	7	7	492
GO:0009414 response to water deprivation	6	0.470374884	3.061	0.015	Biological Process	GO:0009414	response to water deprivation	0.126593618	0.470374884	0	6	6	402
GO:0010383 cell wall polysaccharide metabolic process	3	0.470374884	1.531	0.021	Biological Process	GO:0010383	cell wall polysaccharide metabolic process	0.126743621	0.470374884	0	3	3	146
GO:0008544 epidermis development	1	0.470374884	0.51	0.062	Biological Process	GO:0008544	epidermis development	0.127046592	0.470374884	0	1	1	16
GO:0009786 regulation of asymmetric cell division	1	0.470374884	0.51	0.062	Biological Process	GO:0009786	regulation of asymmetric cell division	0.127046592	0.470374884	0	1	1	16
GO:0009913 epidermal cell differentiation	1	0.470374884	0.51	0.062	Biological Process	GO:0009913	epidermal cell differentiation	0.127046592	0.470374884	0	1	1	16
GO:0030855 epithelial cell differentiation	1	0.470374884	0.51	0.062	Biological Process	GO:0030855	epithelial cell differentiation	0.127046592	0.470374884	0	1	1	16
GO:0042343 indole glucosinolate metabolic process	1	0.470374884	0.51	0.062	Biological Process	GO:0042343	indole glucosinolate metabolic process	0.127046592	0.470374884	0	1	1	16
GO:0045005 DNA-dependent DNA replication maintenance of fidelity	1	0.470374884	0.51	0.062	Biological Process	GO:0045005	DNA-dependent DNA replication maintenance of fidelity	0.127046592	0.470374884	0	1	1	16
GO:0042908 xenobiotic transport	2	0.47808837	1.02	0.027	Biological Process	GO:0042908	xenobiotic transport	0.129642398	0.47808837	0	2	2	74
GO:0005200 structural constituent of cytoskeleton	1	0.479398643	0.546	0.032	Molecular Function	GO:0005200	structural constituent of cytoskeleton	0.234720404	0.479398643	0	1	1	31
GO:0007155 cell adhesion	1	0.480552526	0.51	0.059	Biological Process	GO:0007155	cell adhesion	0.134431093	0.480552526	0	1	1	17
GO:0010215 cellulose microfibril organization	1	0.480552526	0.51	0.059	Biological Process	GO:0010215	cellulose microfibril organization	0.134431093	0.480552526	0	1	1	17
GO:0010232 vascular transport	1	0.480552526	0.51	0.059	Biological Process	GO:0010232	vascular transport	0.134431093	0.480552526	0	1	1	17
GO:0010233 phloem transport	1	0.480552526	0.51	0.059	Biological Process	GO:0010233	phloem transport	0.134431093	0.480552526	0	1	1	17
GO:0016998 cell wall macromolecule catabolic process	1	0.480552526	0.51	0.059	Biological Process	GO:0016998	cell wall macromolecule catabolic process	0.134431093	0.480552526	0	1	1	17
GO:0022610 biological adhesion	1	0.480552526	0.51	0.059	Biological Process	GO:0022610	biological adhesion	0.134431093	0.480552526	0	1	1	17
GO:0036065 fucosylation	1	0.480552526	0.51	0.059	Biological Process	GO:0036065	fucosylation	0.134431093	0.480552526	0	1	1	17
GO:0051923 sulfation	1	0.480552526	0.51	0.059	Biological Process	GO:0051923	sulfation	0.134431093	0.480552526	0	1	1	17
GO:0009415 response to water	6	0.485602332	3.061	0.015	Biological Process	GO:0009415	response to water	0.136364213	0.485602332	0	6	6	411
GO:0009733 response to auxin	6	0.489836893	3.061	0.014	Biological Process	GO:0009733	response to auxin	0.140818394	0.489836893	0	6	6	415
GO:0009850 auxin metabolic process	2	0.489836893	1.02	0.026	Biological Process	GO:0009850	auxin metabolic process	0.141110974	0.489836893	0	2	2	78
GO:0035266 meristem growth	2	0.489836893	1.02	0.026	Biological Process	GO:0035266	meristem growth	0.141110974	0.489836893	0	2	2	78
GO:0005983 starch catabolic process	1	0.489836893	0.51	0.056	Biological Process	GO:0005983	starch catabolic process	0.141753442	0.489836893	0	1	1	18
GO:0006271 DNA strand elongation involved in DNA replication	1	0.489836893	0.51	0.056	Biological Process	GO:0006271	DNA strand elongation involved in DNA replication	0.141753442	0.489836893	0	1	1	18
GO:0022616 DNA strand elongation	1	0.489836893	0.51	0.056	Biological Process	GO:0022616	DNA strand elongation	0.141753442	0.489836893	0	1	1	18
GO:0042304 regulation of fatty acid biosynthetic process	1	0.489836893	0.51	0.056	Biological Process	GO:0042304	regulation of fatty acid biosynthetic process	0.141753442	0.489836893	0	1	1	18
GO:0080027 response to herbivore	1	0.489836893	0.51	0.056	Biological Process	GO:0080027	response to herbivore	0.141753442	0.489836893	0	1	1	18
GO:0042430 indole-containing compound metabolic process	2	0.495803625	1.02	0.025	Biological Process	GO:0042430	indole-containing compound metabolic process	0.144011557	0.495803625	0	2	2	79
GO:0016846 carbon-sulfur lyase activity	1	0.500102194	0.546	0.03	Molecular Function	GO:0016846	carbon-sulfur lyase activity	0.247825123	0.500102194	0	1	1	33
GO:0016857 racemase and epimerase activity, acting on carbohydrates and derivatives	1	0.500102194	0.546	0.03	Molecular Function	GO:0016857	racemase and epimerase activity, acting on carbohydrates and derivatives	0.247825123	0.500102194	0	1	1	33
GO:0071365 cellular response to auxin stimulus	4	0.505564405	2.041	0.017	Biological Process	GO:0071365	cellular response to auxin stimulus	0.147972298	0.505564405	0	4	4	241
GO:0009306 protein secretion	1	0.505564405	0.51	0.053	Biological Process	GO:0009306	protein secretion	0.14901416	0.505564405	0	1	1	19
GO:0009969 xyloglucan biosynthetic process	1	0.505564405	0.51	0.053	Biological Process	GO:0009969	xyloglucan biosynthetic process	0.14901416	0.505564405	0	1	1	19
GO:0060429 epithelium development	1	0.505564405	0.51	0.053	Biological Process	GO:0060429	epithelium development	0.14901416	0.505564405	0	1	1	19
GO:0016114 terpenoid biosynthetic process	3	0.506943006	1.531	0.019	Biological Process	GO:0016114	terpenoid biosynthetic process	0.149963847	0.506943006	0	3	3	158
GO:0007267 cell-cell signaling	2	0.51462118	1.02	0.024	Biological Process	GO:0007267	cell-cell signaling	0.152786781	0.51462118	0	2	2	82
GO:0070726 cell wall assembly	1	0.519131761	0.51	0.05	Biological Process	GO:0070726	cell wall assembly	0.156213764	0.519131761	0	1	1	20
GO:0071248 cellular response to metal ion	1	0.519131761	0.51	0.05	Biological Process	GO:0071248	cellular response to metal ion	0.156213764	0.519131761	0	1	1	20
GO:0071668 plant-type cell wall assembly	1	0.519131761	0.51	0.05	Biological Process	GO:0071668	plant-type cell wall assembly	0.156213764	0.519131761	0	1	1	20
GO:0044283 small molecule biosynthetic process	10	0.519131761	5.102	0.012	Biological Process	GO:0044283	small molecule biosynthetic process	0.156351581	0.519131761	0	10	10	818
GO:0046942 carboxylic acid transport	3	0.522710995	1.531	0.019	Biological Process	GO:0046942	carboxylic acid transport	0.157989818	0.522710995	0	3	3	162
GO:0006073 cellular glucan metabolic process	4	0.525545276	2.041	0.016	Biological Process	GO:0006073	cellular glucan metabolic process	0.160631021	0.525545276	0	4	4	249
GO:0015849 organic acid transport	3	0.525545276	1.531	0.018	Biological Process	GO:0015849	organic acid transport	0.162051911	0.525545276	0	3	3	164
GO:0005992 trehalose biosynthetic process	1	0.525545276	0.51	0.048	Biological Process	GO:0005992	trehalose biosynthetic process	0.163352765	0.525545276	0	1	1	21
GO:0009697 salicylic acid biosynthetic process	1	0.525545276	0.51	0.048	Biological Process	GO:0009697	salicylic acid biosynthetic process	0.163352765	0.525545276	0	1	1	21
GO:0051554 flavonol metabolic process	1	0.525545276	0.51	0.048	Biological Process	GO:0051554	flavonol metabolic process	0.163352765	0.525545276	0	1	1	21
GO:1903649 regulation of cytoplasmic transport	1	0.525545276	0.51	0.048	Biological Process	GO:1903649	regulation of cytoplasmic transport	0.163352765	0.525545276	0	1	1	21
GO:1904823 purine nucleobase transmembrane transport	1	0.525545276	0.51	0.048	Biological Process	GO:1904823	purine nucleobase transmembrane transport	0.163352765	0.525545276	0	1	1	21
GO:1990110 callus formation	1	0.525545276	0.51	0.048	Biological Process	GO:1990110	callus formation	0.163352765	0.525545276	0	1	1	21
GO:0008238 exopeptidase activity	2	0.52706745	1.093	0.017	Molecular Function	GO:0008238	exopeptidase activity	0.262751726	0.52706745	0	2	2	116
GO:0009740 gibberellic acid mediated signaling pathway	2	0.527877276	1.02	0.023	Biological Process	GO:0009740	gibberellic acid mediated signaling pathway	0.164643395	0.527877276	0	2	2	86
GO:0010333 terpene synthase activity	1	0.532549501	0.546	0.028	Molecular Function	GO:0010333	terpene synthase activity	0.267064883	0.532549501	0	1	1	36
GO:0003924 GTPase activity	3	0.535612005	1.639	0.014	Molecular Function	GO:0003924	GTPase activity	0.272030331	0.535612005	0	3	3	211
GO:0072509 divalent inorganic cation transmembrane transporter activity	2	0.535612005	1.093	0.017	Molecular Function	GO:0072509	divalent inorganic cation transmembrane transporter activity	0.272294597	0.535612005	0	2	2	119
GO:0016782 transferase activity, transferring sulfur-containing groups	1	0.535612005	0.546	0.027	Molecular Function	GO:0016782	transferase activity, transferring sulfur-containing groups	0.273368738	0.535612005	0	1	1	37
GO:0010476 gibberellin mediated signaling pathway	2	0.535621394	1.02	0.023	Biological Process	GO:0010476	gibberellin mediated signaling pathway	0.167632848	0.535621394	0	2	2	87
GO:0044042 glucan metabolic process	4	0.535798607	2.041	0.016	Biological Process	GO:0044042	glucan metabolic process	0.170377367	0.535798607	0	4	4	255
GO:0006863 purine nucleobase transport	1	0.535798607	0.51	0.045	Biological Process	GO:0006863	purine nucleobase transport	0.170431671	0.535798607	0	1	1	22
GO:0010337 regulation of salicylic acid metabolic process	1	0.535798607	0.51	0.045	Biological Process	GO:0010337	regulation of salicylic acid metabolic process	0.170431671	0.535798607	0	1	1	22
GO:0044070 regulation of anion transport	1	0.535798607	0.51	0.045	Biological Process	GO:0044070	regulation of anion transport	0.170431671	0.535798607	0	1	1	22
GO:0032940 secretion by cell	2	0.535798607	1.02	0.023	Biological Process	GO:0032940	secretion by cell	0.170631663	0.535798607	0	2	2	88
GO:0046165 alcohol biosynthetic process	3	0.535798607	1.531	0.018	Biological Process	GO:0046165	alcohol biosynthetic process	0.172342405	0.535798607	0	3	3	169
GO:0006633 fatty acid biosynthetic process	3	0.535798607	1.531	0.018	Biological Process	GO:0006633	fatty acid biosynthetic process	0.174422705	0.535798607	0	3	3	170
GO:0010073 meristem maintenance	3	0.535798607	1.531	0.018	Biological Process	GO:0010073	meristem maintenance	0.174422705	0.535798607	0	3	3	170
GO:0048513 animal organ development	6	0.535798607	3.061	0.014	Biological Process	GO:0048513	animal organ development	0.175045596	0.535798607	0	6	6	444
GO:0000904 cell morphogenesis involved in differentiation	4	0.535798607	2.041	0.016	Biological Process	GO:0000904	cell morphogenesis involved in differentiation	0.175327251	0.535798607	0	4	4	258
GO:0030001 metal ion transport	5	0.535798607	2.551	0.014	Biological Process	GO:0030001	metal ion transport	0.17577554	0.535798607	0	5	5	350
GO:0010033 response to organic substance	22	0.535798607	11.224	0.01	Biological Process	GO:0010033	response to organic substance	0.176445902	0.535798607	0	22	22	2106
GO:0005991 trehalose metabolic process	1	0.535798607	0.51	0.043	Biological Process	GO:0005991	trehalose metabolic process	0.177450985	0.535798607	0	1	1	23
GO:0006573 valine metabolic process	1	0.535798607	0.51	0.043	Biological Process	GO:0006573	valine metabolic process	0.177450985	0.535798607	0	1	1	23
GO:0010582 floral meristem determinacy	1	0.535798607	0.51	0.043	Biological Process	GO:0010582	floral meristem determinacy	0.177450985	0.535798607	0	1	1	23
GO:0042060 wound healing	1	0.535798607	0.51	0.043	Biological Process	GO:0042060	wound healing	0.177450985	0.535798607	0	1	1	23
GO:0051552 flavone metabolic process	1	0.535798607	0.51	0.043	Biological Process	GO:0051552	flavone metabolic process	0.177450985	0.535798607	0	1	1	23
GO:0006810 transport	28	0.535963563	14.286	0.01	Biological Process	GO:0006810	transport	0.178138094	0.535963563	0	28	28	2763
GO:0000160 phosphorelay signal transduction system	4	0.535963563	2.041	0.015	Biological Process	GO:0000160	phosphorelay signal transduction system	0.178654521	0.535963563	0	4	4	260
GO:0071370 cellular response to gibberellin stimulus	2	0.537314145	1.02	0.022	Biological Process	GO:0071370	cellular response to gibberellin stimulus	0.179680614	0.537314145	0	2	2	91
GO:0048038 quinone binding	1	0.544179096	0.546	0.026	Molecular Function	GO:0048038	quinone binding	0.279618669	0.544179096	0	1	1	38
GO:0016614 oxidoreductase activity, acting on CH-OH group of donors	3	0.544179096	1.639	0.014	Molecular Function	GO:0016614	oxidoreductase activity, acting on CH-OH group of donors	0.28133477	0.544179096	0	3	3	215
GO:0008509 anion transmembrane transporter activity	3	0.544179096	1.639	0.014	Molecular Function	GO:0008509	anion transmembrane transporter activity	0.283665664	0.544179096	0	3	3	216
GO:0016638 oxidoreductase activity, acting on the CH-NH2 group of donors	1	0.544179096	0.546	0.026	Molecular Function	GO:0016638	oxidoreductase activity, acting on the CH-NH2 group of donors	0.285815133	0.544179096	0	1	1	39
GO:0016679 oxidoreductase activity, acting on diphenols and related substances as donors	1	0.544179096	0.546	0.026	Molecular Function	GO:0016679	oxidoreductase activity, acting on diphenols and related substances as donors	0.285815133	0.544179096	0	1	1	39
GO:0008300 isoprenoid catabolic process	1	0.547947949	0.51	0.042	Biological Process	GO:0008300	isoprenoid catabolic process	0.184411207	0.547947949	0	1	1	24
GO:0090114 COPII-coated vesicle budding	1	0.547947949	0.51	0.042	Biological Process	GO:0090114	COPII-coated vesicle budding	0.184411207	0.547947949	0	1	1	24
GO:1901681 sulfur compound binding	1	0.552753055	0.546	0.025	Molecular Function	GO:1901681	sulfur compound binding	0.291958587	0.552753055	0	1	1	40
GO:0016628 oxidoreductase activity, acting on the CH-CH group of donors, NAD or NADP as acceptor	1	0.554931905	0.546	0.024	Molecular Function	GO:0016628	oxidoreductase activity, acting on the CH-CH group of donors, NAD or NADP as acceptor	0.29804948	0.554931905	0	1	1	41
GO:0016838 carbon-oxygen lyase activity, acting on phosphates	1	0.554931905	0.546	0.024	Molecular Function	GO:0016838	carbon-oxygen lyase activity, acting on phosphates	0.29804948	0.554931905	0	1	1	41
GO:0016854 racemase and epimerase activity	1	0.554931905	0.546	0.024	Molecular Function	GO:0016854	racemase and epimerase activity	0.29804948	0.554931905	0	1	1	41
GO:0009695 jasmonic acid biosynthetic process	1	0.564671529	0.51	0.04	Biological Process	GO:0009695	jasmonic acid biosynthetic process	0.19131283	0.564671529	0	1	1	25
GO:0031537 regulation of anthocyanin metabolic process	1	0.564671529	0.51	0.04	Biological Process	GO:0031537	regulation of anthocyanin metabolic process	0.19131283	0.564671529	0	1	1	25
GO:0048284 organelle fusion	2	0.564671529	1.02	0.021	Biological Process	GO:0048284	organelle fusion	0.191855171	0.564671529	0	2	2	95
GO:0004252 serine-type endopeptidase activity	2	0.568839192	1.093	0.015	Molecular Function	GO:0004252	serine-type endopeptidase activity	0.307206923	0.568839192	0	2	2	130
GO:0048193 Golgi vesicle transport	3	0.570616887	1.531	0.017	Biological Process	GO:0048193	Golgi vesicle transport	0.195596881	0.570616887	0	3	3	180
GO:0046903 secretion	2	0.570616887	1.02	0.021	Biological Process	GO:0046903	secretion	0.197983148	0.570616887	0	2	2	97
GO:0009607 response to biotic stimulus	15	0.570616887	7.653	0.011	Biological Process	GO:0009607	response to biotic stimulus	0.198148534	0.570616887	0	15	15	1389
GO:0006012 galactose metabolic process	1	0.570616887	0.51	0.038	Biological Process	GO:0006012	galactose metabolic process	0.198156347	0.570616887	0	1	1	26
GO:0009083 branched-chain amino acid catabolic process	1	0.570616887	0.51	0.038	Biological Process	GO:0009083	branched-chain amino acid catabolic process	0.198156347	0.570616887	0	1	1	26
GO:0009962 regulation of flavonoid biosynthetic process	1	0.570616887	0.51	0.038	Biological Process	GO:0009962	regulation of flavonoid biosynthetic process	0.198156347	0.570616887	0	1	1	26
GO:0071577 zinc II ion transmembrane transport	1	0.570616887	0.51	0.038	Biological Process	GO:0071577	zinc II ion transmembrane transport	0.198156347	0.570616887	0	1	1	26
GO:0009932 cell tip growth	3	0.570779441	1.531	0.016	Biological Process	GO:0009932	cell tip growth	0.199906432	0.570779441	0	3	3	182
GO:0009867 jasmonic acid mediated signaling pathway	2	0.570779441	1.02	0.02	Biological Process	GO:0009867	jasmonic acid mediated signaling pathway	0.201056162	0.570779441	0	2	2	98
GO:0051656 establishment of organelle localization	2	0.570779441	1.02	0.02	Biological Process	GO:0051656	establishment of organelle localization	0.201056162	0.570779441	0	2	2	98
GO:0051234 establishment of localization	28	0.570779441	14.286	0.01	Biological Process	GO:0051234	establishment of localization	0.202012152	0.570779441	0	28	28	2809
GO:0080147 root hair cell development	2	0.570779441	1.02	0.02	Biological Process	GO:0080147	root hair cell development	0.20413477	0.570779441	0	2	2	99
GO:0098869 cellular oxidant detoxification	3	0.570779441	1.531	0.016	Biological Process	GO:0098869	cellular oxidant detoxification	0.204238665	0.570779441	0	3	3	184
GO:0006636 unsaturated fatty acid biosynthetic process	1	0.570779441	0.51	0.037	Biological Process	GO:0006636	unsaturated fatty acid biosynthetic process	0.204942243	0.570779441	0	1	1	27
GO:0010022 meristem determinacy	1	0.570779441	0.51	0.037	Biological Process	GO:0010022	meristem determinacy	0.204942243	0.570779441	0	1	1	27
GO:0015851 nucleobase transport	1	0.570779441	0.51	0.037	Biological Process	GO:0015851	nucleobase transport	0.204942243	0.570779441	0	1	1	27
GO:0019217 regulation of fatty acid metabolic process	1	0.570779441	0.51	0.037	Biological Process	GO:0019217	regulation of fatty acid metabolic process	0.204942243	0.570779441	0	1	1	27
GO:0080156 mitochondrial mRNA modification	1	0.570779441	0.51	0.037	Biological Process	GO:0080156	mitochondrial mRNA modification	0.204942243	0.570779441	0	1	1	27
GO:0015662 ATPase activity, coupled to transmembrane movement of ions, phosphorylative mechanism	1	0.571013118	0.546	0.023	Molecular Function	GO:0015662	ATPase activity, coupled to transmembrane movement of ions, phosphorylative mechanism	0.310075373	0.571013118	0	1	1	43
GO:0045490 pectin catabolic process	2	0.571898535	1.02	0.02	Biological Process	GO:0045490	pectin catabolic process	0.207218658	0.571898535	0	2	2	100
GO:0006979 response to oxidative stress	6	0.571898535	3.061	0.013	Biological Process	GO:0006979	response to oxidative stress	0.20833606	0.571898535	0	6	6	470
GO:0009886 post-embryonic morphogenesis	3	0.571898535	1.531	0.016	Biological Process	GO:0009886	post-embryonic morphogenesis	0.208592642	0.571898535	0	3	3	186
GO:0071229 cellular response to acid chemical	7	0.571898535	3.571	0.012	Biological Process	GO:0071229	cellular response to acid chemical	0.21016613	0.571898535	0	7	7	571
GO:0009566 fertilization	2	0.571898535	1.02	0.02	Biological Process	GO:0009566	fertilization	0.210307519	0.571898535	0	2	2	101
GO:0009567 double fertilization forming a zygote and endosperm	2	0.571898535	1.02	0.02	Biological Process	GO:0009567	double fertilization forming a zygote and endosperm	0.210307519	0.571898535	0	2	2	101
GO:0033559 unsaturated fatty acid metabolic process	1	0.571898535	0.51	0.036	Biological Process	GO:0033559	unsaturated fatty acid metabolic process	0.211671002	0.571898535	0	1	1	28
GO:0042762 regulation of sulfur metabolic process	1	0.571898535	0.51	0.036	Biological Process	GO:0042762	regulation of sulfur metabolic process	0.211671002	0.571898535	0	1	1	28
GO:1990748 cellular detoxification	3	0.571898535	1.531	0.016	Biological Process	GO:1990748	cellular detoxification	0.212967431	0.571898535	0	3	3	188
GO:0006631 fatty acid metabolic process	4	0.571898535	2.041	0.014	Biological Process	GO:0006631	fatty acid metabolic process	0.213022886	0.571898535	0	4	4	280
GO:0009723 response to ethylene	4	0.571898535	2.041	0.014	Biological Process	GO:0009723	response to ethylene	0.214788846	0.571898535	0	4	4	281
GO:0009629 response to gravity	2	0.571898535	1.02	0.019	Biological Process	GO:0009629	response to gravity	0.216498958	0.571898535	0	2	2	103
GO:0006829 zinc II ion transport	1	0.571898535	0.51	0.034	Biological Process	GO:0006829	zinc II ion transport	0.218343101	0.571898535	0	1	1	29
GO:0010227 floral organ abscission	1	0.571898535	0.51	0.034	Biological Process	GO:0010227	floral organ abscission	0.218343101	0.571898535	0	1	1	29
GO:0032386 regulation of intracellular transport	1	0.571898535	0.51	0.034	Biological Process	GO:0032386	regulation of intracellular transport	0.218343101	0.571898535	0	1	1	29
GO:0042221 response to chemical	31	0.571898535	15.816	0.01	Biological Process	GO:0042221	response to chemical	0.218844026	0.571898535	0	31	31	3174
GO:0009636 response to toxic substance	4	0.571898535	2.041	0.014	Biological Process	GO:0009636	response to toxic substance	0.220111057	0.571898535	0	4	4	284
GO:0016053 organic acid biosynthetic process	7	0.571898535	3.571	0.012	Biological Process	GO:0016053	organic acid biosynthetic process	0.221069648	0.571898535	0	7	7	580
GO:0046394 carboxylic acid biosynthetic process	7	0.571898535	3.571	0.012	Biological Process	GO:0046394	carboxylic acid biosynthetic process	0.221069648	0.571898535	0	7	7	580
GO:0000741 karyogamy	1	0.571898535	0.51	0.033	Biological Process	GO:0000741	karyogamy	0.224959017	0.571898535	0	1	1	30
GO:0009692 ethylene metabolic process	1	0.571898535	0.51	0.033	Biological Process	GO:0009692	ethylene metabolic process	0.224959017	0.571898535	0	1	1	30
GO:0009693 ethylene biosynthetic process	1	0.571898535	0.51	0.033	Biological Process	GO:0009693	ethylene biosynthetic process	0.224959017	0.571898535	0	1	1	30
GO:0010091 trichome branching	1	0.571898535	0.51	0.033	Biological Process	GO:0010091	trichome branching	0.224959017	0.571898535	0	1	1	30
GO:0010197 polar nucleus fusion	1	0.571898535	0.51	0.033	Biological Process	GO:0010197	polar nucleus fusion	0.224959017	0.571898535	0	1	1	30
GO:0010942 positive regulation of cell death	1	0.571898535	0.51	0.033	Biological Process	GO:0010942	positive regulation of cell death	0.224959017	0.571898535	0	1	1	30
GO:0043449 cellular alkene metabolic process	1	0.571898535	0.51	0.033	Biological Process	GO:0043449	cellular alkene metabolic process	0.224959017	0.571898535	0	1	1	30
GO:0043450 alkene biosynthetic process	1	0.571898535	0.51	0.033	Biological Process	GO:0043450	alkene biosynthetic process	0.224959017	0.571898535	0	1	1	30
GO:0051260 protein homooligomerization	1	0.571898535	0.51	0.033	Biological Process	GO:0051260	protein homooligomerization	0.224959017	0.571898535	0	1	1	30
GO:1900376 regulation of secondary metabolite biosynthetic process	1	0.571898535	0.51	0.033	Biological Process	GO:1900376	regulation of secondary metabolite biosynthetic process	0.224959017	0.571898535	0	1	1	30
GO:1900673 olefin metabolic process	1	0.571898535	0.51	0.033	Biological Process	GO:1900673	olefin metabolic process	0.224959017	0.571898535	0	1	1	30
GO:1900674 olefin biosynthetic process	1	0.571898535	0.51	0.033	Biological Process	GO:1900674	olefin biosynthetic process	0.224959017	0.571898535	0	1	1	30
GO:2000067 regulation of root morphogenesis	1	0.571898535	0.51	0.033	Biological Process	GO:2000067	regulation of root morphogenesis	0.224959017	0.571898535	0	1	1	30
GO:0044262 cellular carbohydrate metabolic process	6	0.579326193	3.061	0.012	Biological Process	GO:0044262	cellular carbohydrate metabolic process	0.228501649	0.579326193	0	6	6	485
GO:0052689 carboxylic ester hydrolase activity	3	0.579554325	1.639	0.013	Molecular Function	GO:0052689	carboxylic ester hydrolase activity	0.316433222	0.579554325	0	3	3	230
GO:0016757 transferase activity, transferring glycosyl groups	7	0.580101965	3.825	0.011	Molecular Function	GO:0016757	transferase activity, transferring glycosyl groups	0.321246986	0.580101965	0	7	7	647
GO:0015171 amino acid transmembrane transporter activity	1	0.580101965	0.546	0.022	Molecular Function	GO:0015171	amino acid transmembrane transporter activity	0.321896343	0.580101965	0	1	1	45
GO:0051119 sugar transmembrane transporter activity	1	0.580101965	0.546	0.022	Molecular Function	GO:0051119	sugar transmembrane transporter activity	0.321896343	0.580101965	0	1	1	45
GO:0050790 regulation of catalytic activity	8	0.580665136	4.082	0.012	Biological Process	GO:0050790	regulation of catalytic activity	0.230275794	0.580665136	0	8	8	690
GO:0072593 reactive oxygen species metabolic process	3	0.580665136	1.531	0.015	Biological Process	GO:0072593	reactive oxygen species metabolic process	0.230656364	0.580665136	0	3	3	196
GO:0006284 base-excision repair	1	0.580665136	0.51	0.032	Biological Process	GO:0006284	base-excision repair	0.231519218	0.580665136	0	1	1	31
GO:0010088 phloem development	1	0.580665136	0.51	0.032	Biological Process	GO:0010088	phloem development	0.231519218	0.580665136	0	1	1	31
GO:0008152 metabolic process	120	0.580775557	61.224	0.009	Biological Process	GO:0008152	metabolic process	0.232185726	0.580775557	0	120	120	13540
GO:0060341 regulation of cellular localization	2	0.58664779	1.02	0.018	Biological Process	GO:0060341	regulation of cellular localization	0.235162137	0.58664779	0	2	2	109
GO:0008299 isoprenoid biosynthetic process	3	0.588142223	1.531	0.015	Biological Process	GO:0008299	isoprenoid biosynthetic process	0.237359941	0.588142223	0	3	3	199
GO:0008284 positive regulation of cell proliferation	1	0.588142223	0.51	0.031	Biological Process	GO:0008284	positive regulation of cell proliferation	0.238024173	0.588142223	0	1	1	32
GO:1900864 mitochondrial RNA modification	1	0.588142223	0.51	0.031	Biological Process	GO:1900864	mitochondrial RNA modification	0.238024173	0.588142223	0	1	1	32
GO:0051640 organelle localization	2	0.588142223	1.02	0.018	Biological Process	GO:0051640	organelle localization	0.238282701	0.588142223	0	2	2	110
GO:0009559 embryo sac central cell differentiation	1	0.593996259	0.51	0.03	Biological Process	GO:0009559	embryo sac central cell differentiation	0.244474345	0.593996259	0	1	1	33
GO:0009686 gibberellin biosynthetic process	1	0.593996259	0.51	0.03	Biological Process	GO:0009686	gibberellin biosynthetic process	0.244474345	0.593996259	0	1	1	33
GO:0009718 anthocyanin-containing compound biosynthetic process	1	0.593996259	0.51	0.03	Biological Process	GO:0009718	anthocyanin-containing compound biosynthetic process	0.244474345	0.593996259	0	1	1	33
GO:0010193 response to ozone	1	0.593996259	0.51	0.03	Biological Process	GO:0010193	response to ozone	0.244474345	0.593996259	0	1	1	33
GO:0042147 retrograde transport, endosome to Golgi	1	0.593996259	0.51	0.03	Biological Process	GO:0042147	retrograde transport, endosome to Golgi	0.244474345	0.593996259	0	1	1	33
GO:0080022 primary root development	1	0.593996259	0.51	0.03	Biological Process	GO:0080022	primary root development	0.244474345	0.593996259	0	1	1	33
GO:0005484 SNAP receptor activity	1	0.594681725	0.546	0.021	Molecular Function	GO:0005484	SNAP receptor activity	0.333515863	0.594681725	0	1	1	47
GO:0019842 vitamin binding	1	0.594681725	0.546	0.021	Molecular Function	GO:0019842	vitamin binding	0.333515863	0.594681725	0	1	1	47
GO:2000280 regulation of root development	2	0.600164465	1.02	0.018	Biological Process	GO:2000280	regulation of root development	0.247656291	0.600164465	0	2	2	113
GO:0098754 detoxification	3	0.600905038	1.531	0.015	Biological Process	GO:0098754	detoxification	0.248605943	0.600905038	0	3	3	204
GO:0009967 positive regulation of signal transduction	2	0.601701512	1.02	0.018	Biological Process	GO:0009967	positive regulation of signal transduction	0.250783939	0.601701512	0	2	2	114
GO:0009685 gibberellin metabolic process	1	0.601701512	0.51	0.029	Biological Process	GO:0009685	gibberellin metabolic process	0.250870191	0.601701512	0	1	1	34
GO:0010082 regulation of root meristem growth	1	0.601701512	0.51	0.029	Biological Process	GO:0010082	regulation of root meristem growth	0.250870191	0.601701512	0	1	1	34
GO:0023056 positive regulation of signaling	2	0.606007455	1.02	0.017	Biological Process	GO:0023056	positive regulation of signaling	0.253912735	0.606007455	0	2	2	115
GO:0051179 localization	29	0.606007455	14.796	0.01	Biological Process	GO:0051179	localization	0.257124614	0.606007455	0	29	29	3018
GO:0001708 cell fate specification	1	0.606007455	0.51	0.029	Biological Process	GO:0001708	cell fate specification	0.257212167	0.606007455	0	1	1	35
GO:0006890 retrograde vesicle-mediated transport, Golgi to ER	1	0.606007455	0.51	0.029	Biological Process	GO:0006890	retrograde vesicle-mediated transport, Golgi to ER	0.257212167	0.606007455	0	1	1	35
GO:0009827 plant-type cell wall modification	1	0.606007455	0.51	0.029	Biological Process	GO:0009827	plant-type cell wall modification	0.257212167	0.606007455	0	1	1	35
GO:0009958 positive gravitropism	1	0.606007455	0.51	0.029	Biological Process	GO:0009958	positive gravitropism	0.257212167	0.606007455	0	1	1	35
GO:0046351 disaccharide biosynthetic process	1	0.606007455	0.51	0.029	Biological Process	GO:0046351	disaccharide biosynthetic process	0.257212167	0.606007455	0	1	1	35
GO:0035251 UDP-glucosyltransferase activity	2	0.608606737	1.093	0.014	Molecular Function	GO:0035251	UDP-glucosyltransferase activity	0.344914565	0.608606737	0	2	2	142
GO:0015211 purine nucleoside transmembrane transporter activity	1	0.608606737	0.546	0.02	Molecular Function	GO:0015211	purine nucleoside transmembrane transporter activity	0.34493735	0.608606737	0	1	1	49
GO:0044264 cellular polysaccharide metabolic process	4	0.60870012	2.041	0.013	Biological Process	GO:0044264	cellular polysaccharide metabolic process	0.260115834	0.60870012	0	4	4	306
GO:0009787 regulation of abscisic acid-activated signaling pathway	2	0.60870012	1.02	0.017	Biological Process	GO:0009787	regulation of abscisic acid-activated signaling pathway	0.263303608	0.60870012	0	2	2	118
GO:0009687 abscisic acid metabolic process	1	0.60870012	0.51	0.028	Biological Process	GO:0009687	abscisic acid metabolic process	0.263500726	0.60870012	0	1	1	36
GO:0009825 multidimensional cell growth	1	0.60870012	0.51	0.028	Biological Process	GO:0009825	multidimensional cell growth	0.263500726	0.60870012	0	1	1	36
GO:0016102 diterpenoid biosynthetic process	1	0.60870012	0.51	0.028	Biological Process	GO:0016102	diterpenoid biosynthetic process	0.263500726	0.60870012	0	1	1	36
GO:0043288 apocarotenoid metabolic process	1	0.60870012	0.51	0.028	Biological Process	GO:0043288	apocarotenoid metabolic process	0.263500726	0.60870012	0	1	1	36
GO:1902644 tertiary alcohol metabolic process	1	0.60870012	0.51	0.028	Biological Process	GO:1902644	tertiary alcohol metabolic process	0.263500726	0.60870012	0	1	1	36
GO:0006820 anion transport	5	0.60870012	2.551	0.012	Biological Process	GO:0006820	anion transport	0.263574329	0.60870012	0	5	5	408
GO:0048878 chemical homeostasis	5	0.610886837	2.551	0.012	Biological Process	GO:0048878	chemical homeostasis	0.265175958	0.610886837	0	5	5	409
GO:0010647 positive regulation of cell communication	2	0.611517891	1.02	0.017	Biological Process	GO:0010647	positive regulation of cell communication	0.266434614	0.611517891	0	2	2	119
GO:0043085 positive regulation of catalytic activity	3	0.611517891	1.531	0.014	Biological Process	GO:0043085	positive regulation of catalytic activity	0.266760752	0.611517891	0	3	3	212
GO:0065009 regulation of molecular function	8	0.615129562	4.082	0.011	Biological Process	GO:0065009	regulation of molecular function	0.268995564	0.615129562	0	8	8	723
GO:0008356 asymmetric cell division	1	0.615315356	0.51	0.027	Biological Process	GO:0008356	asymmetric cell division	0.269736314	0.615315356	0	1	1	37
GO:0016706 oxidoreductase activity, acting on paired donors, with incorporation or reduction of molecular oxygen, 2-oxoglutarate as one donor, and incorporation of one atom each of oxygen into both donors	1	0.615331952	0.546	0.02	Molecular Function	GO:0016706	oxidoreductase activity, acting on paired donors, with incorporation or reduction of molecular oxygen, 2-oxoglutarate as one donor, and incorporation of one atom each of oxygen into both donors	0.350574881	0.615331952	0	1	1	50
GO:0044724 single-organism carbohydrate catabolic process	2	0.620319944	1.02	0.017	Biological Process	GO:0044724	single-organism carbohydrate catabolic process	0.27269634	0.620319944	0	2	2	121
GO:0006952 defense response	17	0.620319944	8.673	0.01	Biological Process	GO:0006952	defense response	0.274492051	0.620319944	0	17	17	1705
GO:0006857 oligopeptide transport	1	0.620319944	0.51	0.026	Biological Process	GO:0006857	oligopeptide transport	0.275919375	0.620319944	0	1	1	38
GO:0010252 auxin homeostasis	1	0.620319944	0.51	0.026	Biological Process	GO:0010252	auxin homeostasis	0.275919375	0.620319944	0	1	1	38
GO:0015860 purine nucleoside transmembrane transport	1	0.620319944	0.51	0.026	Biological Process	GO:0015860	purine nucleoside transmembrane transport	0.275919375	0.620319944	0	1	1	38
GO:0060627 regulation of vesicle-mediated transport	1	0.620319944	0.51	0.026	Biological Process	GO:0060627	regulation of vesicle-mediated transport	0.275919375	0.620319944	0	1	1	38
GO:0016413 O-acetyltransferase activity	1	0.621903219	0.546	0.02	Molecular Function	GO:0016413	O-acetyltransferase activity	0.356164158	0.621903219	0	1	1	51
GO:0046527 glucosyltransferase activity	2	0.626126561	1.093	0.014	Molecular Function	GO:0046527	glucosyltransferase activity	0.360440809	0.626126561	0	2	2	147
GO:0044763 single-organism cellular process	79	0.631684927	40.306	0.009	Biological Process	GO:0044763	single-organism cellular process	0.282318226	0.631684927	0	79	79	8828
GO:1901565 organonitrogen compound catabolic process	3	0.631684927	1.531	0.014	Biological Process	GO:1901565	organonitrogen compound catabolic process	0.282772911	0.631684927	0	3	3	219
GO:0009057 macromolecule catabolic process	10	0.631684927	5.102	0.011	Biological Process	GO:0009057	macromolecule catabolic process	0.28300568	0.631684927	0	10	10	949
GO:0048588 developmental cell growth	3	0.634769312	1.531	0.014	Biological Process	GO:0048588	developmental cell growth	0.28506789	0.634769312	0	3	3	220
GO:0009838 abscission	1	0.638539159	0.51	0.025	Biological Process	GO:0009838	abscission	0.288129674	0.638539159	0	1	1	40
GO:0016101 diterpenoid metabolic process	1	0.638539159	0.51	0.025	Biological Process	GO:0016101	diterpenoid metabolic process	0.288129674	0.638539159	0	1	1	40
GO:0044093 positive regulation of molecular function	3	0.640415022	1.531	0.014	Biological Process	GO:0044093	positive regulation of molecular function	0.289662529	0.640415022	0	3	3	222
GO:0006891 intra-Golgi vesicle-mediated transport	1	0.643675591	0.51	0.024	Biological Process	GO:0006891	intra-Golgi vesicle-mediated transport	0.294157782	0.643675591	0	1	1	41
GO:0042126 nitrate metabolic process	1	0.643675591	0.51	0.024	Biological Process	GO:0042126	nitrate metabolic process	0.294157782	0.643675591	0	1	1	41
GO:0042128 nitrate assimilation	1	0.643675591	0.51	0.024	Biological Process	GO:0042128	nitrate assimilation	0.294157782	0.643675591	0	1	1	41
GO:0071241 cellular response to inorganic substance	1	0.643675591	0.51	0.024	Biological Process	GO:0071241	cellular response to inorganic substance	0.294157782	0.643675591	0	1	1	41
GO:0070838 divalent metal ion transport	2	0.643675591	1.02	0.016	Biological Process	GO:0070838	divalent metal ion transport	0.294586793	0.643675591	0	2	2	128
GO:0016765 transferase activity, transferring alkyl or aryl (other than methyl) groups	2	0.644213719	1.093	0.013	Molecular Function	GO:0016765	transferase activity, transferring alkyl or aryl (other than methyl) groups	0.372764615	0.644213719	0	2	2	151
GO:0015144 carbohydrate transmembrane transporter activity	1	0.650009188	0.546	0.018	Molecular Function	GO:0015144	carbohydrate transmembrane transporter activity	0.378046887	0.650009188	0	1	1	55
GO:0005085 guanyl-nucleotide exchange factor activity	1	0.652556222	0.546	0.018	Molecular Function	GO:0005085	guanyl-nucleotide exchange factor activity	0.383400985	0.652556222	0	1	1	56
GO:1901476 carbohydrate transporter activity	1	0.652556222	0.546	0.018	Molecular Function	GO:1901476	carbohydrate transporter activity	0.383400985	0.652556222	0	1	1	56
GO:0034219 carbohydrate transmembrane transport	1	0.652724973	0.51	0.024	Biological Process	GO:0034219	carbohydrate transmembrane transport	0.300135102	0.652724973	0	1	1	42
GO:0071417 cellular response to organonitrogen compound	1	0.652724973	0.51	0.024	Biological Process	GO:0071417	cellular response to organonitrogen compound	0.300135102	0.652724973	0	1	1	42
GO:0072511 divalent inorganic cation transport	2	0.652724973	1.02	0.015	Biological Process	GO:0072511	divalent inorganic cation transport	0.300827158	0.652724973	0	2	2	130
GO:0004536 deoxyribonuclease activity	1	0.654975073	0.546	0.018	Molecular Function	GO:0004536	deoxyribonuclease activity	0.388709242	0.654975073	0	1	1	57
GO:0005337 nucleoside transmembrane transporter activity	1	0.654975073	0.546	0.018	Molecular Function	GO:0005337	nucleoside transmembrane transporter activity	0.388709242	0.654975073	0	1	1	57
GO:0051336 regulation of hydrolase activity	3	0.656946977	1.531	0.013	Biological Process	GO:0051336	regulation of hydrolase activity	0.303477114	0.656946977	0	3	3	228
GO:0010078 maintenance of root meristem identity	1	0.659482453	0.51	0.023	Biological Process	GO:0010078	maintenance of root meristem identity	0.30606206	0.659482453	0	1	1	43
GO:0015833 peptide transport	1	0.659482453	0.51	0.023	Biological Process	GO:0015833	peptide transport	0.30606206	0.659482453	0	1	1	43
GO:0031225 anchored component of membrane	6	0.663999018	3.509	0.018	Cellular Component	GO:0031225	anchored component of membrane	0.054951643	0.663999018	0	6	6	331
GO:0006004 fucose metabolic process	1	0.669055541	0.51	0.023	Biological Process	GO:0006004	fucose metabolic process	0.311939079	0.669055541	0	1	1	44
GO:0015706 nitrate transport	1	0.669055541	0.51	0.023	Biological Process	GO:0015706	nitrate transport	0.311939079	0.669055541	0	1	1	44
GO:0010089 xylem development	1	0.673776636	0.51	0.022	Biological Process	GO:0010089	xylem development	0.317766576	0.673776636	0	1	1	45
GO:0016556 mRNA modification	1	0.673776636	0.51	0.022	Biological Process	GO:0016556	mRNA modification	0.317766576	0.673776636	0	1	1	45
GO:0071897 DNA biosynthetic process	1	0.673776636	0.51	0.022	Biological Process	GO:0071897	DNA biosynthetic process	0.317766576	0.673776636	0	1	1	45
GO:0071941 nitrogen cycle metabolic process	1	0.673776636	0.51	0.022	Biological Process	GO:0071941	nitrogen cycle metabolic process	0.317766576	0.673776636	0	1	1	45
GO:0072530 purine-containing compound transmembrane transport	1	0.673776636	0.51	0.022	Biological Process	GO:0072530	purine-containing compound transmembrane transport	0.317766576	0.673776636	0	1	1	45
GO:0009407 toxin catabolic process	1	0.673776636	0.51	0.022	Biological Process	GO:0009407	toxin catabolic process	0.323544967	0.673776636	0	1	1	46
GO:0010449 root meristem growth	1	0.673776636	0.51	0.022	Biological Process	GO:0010449	root meristem growth	0.323544967	0.673776636	0	1	1	46
GO:0016144 S-glycoside biosynthetic process	1	0.673776636	0.51	0.022	Biological Process	GO:0016144	S-glycoside biosynthetic process	0.323544967	0.673776636	0	1	1	46
GO:0019758 glycosinolate biosynthetic process	1	0.673776636	0.51	0.022	Biological Process	GO:0019758	glycosinolate biosynthetic process	0.323544967	0.673776636	0	1	1	46
GO:0019761 glucosinolate biosynthetic process	1	0.673776636	0.51	0.022	Biological Process	GO:0019761	glucosinolate biosynthetic process	0.323544967	0.673776636	0	1	1	46
GO:0090487 secondary metabolite catabolic process	1	0.673776636	0.51	0.022	Biological Process	GO:0090487	secondary metabolite catabolic process	0.323544967	0.673776636	0	1	1	46
GO:2001057 reactive nitrogen species metabolic process	1	0.673776636	0.51	0.022	Biological Process	GO:2001057	reactive nitrogen species metabolic process	0.323544967	0.673776636	0	1	1	46
GO:0015711 organic anion transport	3	0.673776636	1.531	0.013	Biological Process	GO:0015711	organic anion transport	0.324250492	0.673776636	0	3	3	237
GO:0032879 regulation of localization	3	0.673776636	1.531	0.013	Biological Process	GO:0032879	regulation of localization	0.324250492	0.673776636	0	3	3	237
GO:1901419 regulation of response to alcohol	2	0.673923606	1.02	0.014	Biological Process	GO:1901419	regulation of response to alcohol	0.325683555	0.673923606	0	2	2	138
GO:0044282 small molecule catabolic process	3	0.673923606	1.531	0.013	Biological Process	GO:0044282	small molecule catabolic process	0.32656012	0.673923606	0	3	3	238
GO:0019318 hexose metabolic process	2	0.673923606	1.02	0.014	Biological Process	GO:0019318	hexose metabolic process	0.328775922	0.673923606	0	2	2	139
GO:0003333 amino acid transmembrane transport	1	0.673923606	0.51	0.021	Biological Process	GO:0003333	amino acid transmembrane transport	0.329274664	0.673923606	0	1	1	47
GO:0016126 sterol biosynthetic process	1	0.673923606	0.51	0.021	Biological Process	GO:0016126	sterol biosynthetic process	0.329274664	0.673923606	0	1	1	47
GO:1901642 nucleoside transmembrane transport	1	0.673923606	0.51	0.021	Biological Process	GO:1901642	nucleoside transmembrane transport	0.329274664	0.673923606	0	1	1	47
GO:0050896 response to stimulus	58	0.673923606	29.592	0.009	Biological Process	GO:0050896	response to stimulus	0.329377454	0.673923606	0	58	58	6482
GO:0006714 sesquiterpenoid metabolic process	1	0.680858427	0.51	0.021	Biological Process	GO:0006714	sesquiterpenoid metabolic process	0.334956075	0.680858427	0	1	1	48
GO:0044247 cellular polysaccharide catabolic process	1	0.680858427	0.51	0.021	Biological Process	GO:0044247	cellular polysaccharide catabolic process	0.334956075	0.680858427	0	1	1	48
GO:0048278 vesicle docking	1	0.680858427	0.51	0.021	Biological Process	GO:0048278	vesicle docking	0.334956075	0.680858427	0	1	1	48
GO:0031625 ubiquitin protein ligase binding	1	0.685724123	0.546	0.016	Molecular Function	GO:0031625	ubiquitin protein ligase binding	0.409491616	0.685724123	0	1	1	61
GO:0005509 calcium ion binding	3	0.685724123	1.639	0.011	Molecular Function	GO:0005509	calcium ion binding	0.414282643	0.685724123	0	3	3	272
GO:0051537 2 iron, 2 sulfur cluster binding	1	0.685724123	0.546	0.016	Molecular Function	GO:0051537	2 iron, 2 sulfur cluster binding	0.414576457	0.685724123	0	1	1	62
GO:0016799 hydrolase activity, hydrolyzing N-glycosyl compounds	2	0.685724123	1.093	0.012	Molecular Function	GO:0016799	hydrolase activity, hydrolyzing N-glycosyl compounds	0.415097095	0.685724123	0	2	2	165
GO:0003777 microtubule motor activity	1	0.689810641	0.546	0.016	Molecular Function	GO:0003777	microtubule motor activity	0.419617749	0.689810641	0	1	1	63
GO:0046283 anthocyanin-containing compound metabolic process	1	0.690804568	0.51	0.02	Biological Process	GO:0046283	anthocyanin-containing compound metabolic process	0.340589605	0.690804568	0	1	1	49
GO:0048229 gametophyte development	5	0.692931906	2.551	0.011	Biological Process	GO:0048229	gametophyte development	0.342381146	0.692931906	0	5	5	456
GO:0042545 cell wall modification	2	0.6945847	1.02	0.014	Biological Process	GO:0042545	cell wall modification	0.344177522	0.6945847	0	2	2	144
GO:0000122 negative regulation of transcription from RNA polymerase II promoter	1	0.6945847	0.51	0.02	Biological Process	GO:0000122	negative regulation of transcription from RNA polymerase II promoter	0.346175655	0.6945847	0	1	1	50
GO:0009309 amine biosynthetic process	1	0.6945847	0.51	0.02	Biological Process	GO:0009309	amine biosynthetic process	0.346175655	0.6945847	0	1	1	50
GO:0042401 cellular biogenic amine biosynthetic process	1	0.6945847	0.51	0.02	Biological Process	GO:0042401	cellular biogenic amine biosynthetic process	0.346175655	0.6945847	0	1	1	50
GO:0004364 glutathione transferase activity	1	0.694638574	0.546	0.016	Molecular Function	GO:0004364	glutathione transferase activity	0.424615864	0.694638574	0	1	1	64
GO:1901700 response to oxygen-containing compound	16	0.695196544	8.163	0.01	Biological Process	GO:1901700	response to oxygen-containing compound	0.347225712	0.695196544	0	16	16	1680
GO:0015035 protein disulfide oxidoreductase activity	1	0.697243422	0.546	0.015	Molecular Function	GO:0015035	protein disulfide oxidoreductase activity	0.42957117	0.697243422	0	1	1	65
GO:0015085 calcium ion transmembrane transporter activity	1	0.697243422	0.546	0.015	Molecular Function	GO:0015085	calcium ion transmembrane transporter activity	0.434484032	0.697243422	0	1	1	66
GO:0016796 exonuclease activity, active with either ribo- or deoxyribonucleic acids and producing 5'-phosphomonoesters	1	0.697243422	0.546	0.015	Molecular Function	GO:0016796	exonuclease activity, active with either ribo- or deoxyribonucleic acids and producing 5'-phosphomonoesters	0.434484032	0.697243422	0	1	1	66
GO:0016903 oxidoreductase activity, acting on the aldehyde or oxo group of donors	1	0.697243422	0.546	0.015	Molecular Function	GO:0016903	oxidoreductase activity, acting on the aldehyde or oxo group of donors	0.434484032	0.697243422	0	1	1	66
GO:0009553 embryo sac development	2	0.698190943	1.02	0.014	Biological Process	GO:0009553	embryo sac development	0.350307258	0.698190943	0	2	2	146
GO:0071702 organic substance transport	14	0.698190943	7.143	0.01	Biological Process	GO:0071702	organic substance transport	0.351341103	0.698190943	0	14	14	1459
GO:0006906 vesicle fusion	1	0.698190943	0.51	0.02	Biological Process	GO:0006906	vesicle fusion	0.351714623	0.698190943	0	1	1	51
GO:0009817 defense response to fungus, incompatible interaction	1	0.698190943	0.51	0.02	Biological Process	GO:0009817	defense response to fungus, incompatible interaction	0.351714623	0.698190943	0	1	1	51
GO:0016835 carbon-oxygen lyase activity	2	0.698408353	1.093	0.012	Molecular Function	GO:0016835	carbon-oxygen lyase activity	0.438646957	0.698408353	0	2	2	173
GO:0045330 aspartyl esterase activity	1	0.698408353	0.546	0.015	Molecular Function	GO:0045330	aspartyl esterase activity	0.43935481	0.698408353	0	1	1	67
GO:0015698 inorganic anion transport	2	0.70015555	1.02	0.014	Biological Process	GO:0015698	inorganic anion transport	0.356417621	0.70015555	0	2	2	148
GO:0009312 oligosaccharide biosynthetic process	1	0.70015555	0.51	0.019	Biological Process	GO:0009312	oligosaccharide biosynthetic process	0.357206904	0.70015555	0	1	1	52
GO:0009851 auxin biosynthetic process	1	0.70015555	0.51	0.019	Biological Process	GO:0009851	auxin biosynthetic process	0.357206904	0.70015555	0	1	1	52
GO:0022406 membrane docking	1	0.70015555	0.51	0.019	Biological Process	GO:0022406	membrane docking	0.357206904	0.70015555	0	1	1	52
GO:0043255 regulation of carbohydrate biosynthetic process	1	0.70015555	0.51	0.019	Biological Process	GO:0043255	regulation of carbohydrate biosynthetic process	0.357206904	0.70015555	0	1	1	52
GO:0098732 macromolecule deacylation	1	0.70015555	0.51	0.019	Biological Process	GO:0098732	macromolecule deacylation	0.357206904	0.70015555	0	1	1	52
GO:0008643 carbohydrate transport	2	0.706378178	1.02	0.013	Biological Process	GO:0008643	carbohydrate transport	0.362507528	0.706378178	0	2	2	150
GO:0006289 nucleotide-excision repair	1	0.706378178	0.51	0.019	Biological Process	GO:0006289	nucleotide-excision repair	0.362652891	0.706378178	0	1	1	53
GO:0010311 lateral root formation	1	0.706378178	0.51	0.019	Biological Process	GO:0010311	lateral root formation	0.362652891	0.706378178	0	1	1	53
GO:0044389 ubiquitin-like protein ligase binding	1	0.710212922	0.546	0.014	Molecular Function	GO:0044389	ubiquitin-like protein ligase binding	0.448971548	0.710212922	0	1	1	69
GO:0051536 iron-sulfur cluster binding	2	0.710212922	1.093	0.011	Molecular Function	GO:0051536	iron-sulfur cluster binding	0.453103199	0.710212922	0	2	2	178
GO:0051540 metal cluster binding	2	0.710212922	1.093	0.011	Molecular Function	GO:0051540	metal cluster binding	0.453103199	0.710212922	0	2	2	178
GO:0022857 transmembrane transporter activity	11	0.711930694	6.011	0.009	Molecular Function	GO:0022857	transmembrane transporter activity	0.45720246	0.711930694	0	11	11	1201
GO:0016866 intramolecular transferase activity	1	0.711930694	0.546	0.014	Molecular Function	GO:0016866	intramolecular transferase activity	0.458424216	0.711930694	0	1	1	71
GO:0006006 glucose metabolic process	1	0.713414876	0.51	0.019	Biological Process	GO:0006006	glucose metabolic process	0.36805297	0.713414876	0	1	1	54
GO:0043207 response to external biotic stimulus	13	0.713414876	6.633	0.01	Biological Process	GO:0043207	response to external biotic stimulus	0.368559454	0.713414876	0	13	13	1364
GO:0051707 response to other organism	13	0.713414876	6.633	0.01	Biological Process	GO:0051707	response to other organism	0.368559454	0.713414876	0	13	13	1364
GO:0015036 disulfide oxidoreductase activity	1	0.715877499	0.546	0.014	Molecular Function	GO:0015036	disulfide oxidoreductase activity	0.463089895	0.715877499	0	1	1	72
GO:0010675 regulation of cellular carbohydrate metabolic process	1	0.718328295	0.51	0.018	Biological Process	GO:0010675	regulation of cellular carbohydrate metabolic process	0.373407527	0.718328295	0	1	1	55
GO:0042435 indole-containing compound biosynthetic process	1	0.718328295	0.51	0.018	Biological Process	GO:0042435	indole-containing compound biosynthetic process	0.373407527	0.718328295	0	1	1	55
GO:0048825 cotyledon development	1	0.718328295	0.51	0.018	Biological Process	GO:0048825	cotyledon development	0.373407527	0.718328295	0	1	1	55
GO:0046915 transition metal ion transmembrane transporter activity	1	0.719726742	0.546	0.014	Molecular Function	GO:0046915	transition metal ion transmembrane transporter activity	0.467715598	0.719726742	0	1	1	73
GO:0009605 response to external stimulus	17	0.722718885	8.673	0.009	Biological Process	GO:0009605	response to external stimulus	0.376464499	0.722718885	0	17	17	1827
GO:0051049 regulation of transport	2	0.723479364	1.02	0.013	Biological Process	GO:0051049	regulation of transport	0.377636067	0.723479364	0	2	2	155
GO:0009251 glucan catabolic process	1	0.724063338	0.51	0.018	Biological Process	GO:0009251	glucan catabolic process	0.378716944	0.724063338	0	1	1	56
GO:0070887 cellular response to chemical stimulus	15	0.725134301	7.653	0.009	Biological Process	GO:0070887	cellular response to chemical stimulus	0.380054312	0.725134301	0	15	15	1603
GO:0009860 pollen tube growth	2	0.729643243	1.02	0.013	Biological Process	GO:0009860	pollen tube growth	0.383646441	0.729643243	0	2	2	157
GO:0006997 nucleus organization	1	0.729643243	0.51	0.018	Biological Process	GO:0006997	nucleus organization	0.3839816	0.729643243	0	1	1	57
GO:0004650 polygalacturonase activity	1	0.730707438	0.546	0.013	Molecular Function	GO:0004650	polygalacturonase activity	0.481356235	0.730707438	0	1	1	76
GO:0005342 organic acid transmembrane transporter activity	1	0.730707438	0.546	0.013	Molecular Function	GO:0005342	organic acid transmembrane transporter activity	0.481356235	0.730707438	0	1	1	76
GO:0046943 carboxylic acid transmembrane transporter activity	1	0.730707438	0.546	0.013	Molecular Function	GO:0046943	carboxylic acid transmembrane transporter activity	0.481356235	0.730707438	0	1	1	76
GO:0005525 GTP binding	3	0.730981969	1.639	0.01	Molecular Function	GO:0005525	GTP binding	0.483706169	0.730981969	0	3	3	303
GO:0000149 SNARE binding	1	0.734294958	0.546	0.013	Molecular Function	GO:0000149	SNARE binding	0.490256277	0.734294958	0	1	1	78
GO:0008408 3'-5' exonuclease activity	1	0.734294958	0.546	0.013	Molecular Function	GO:0008408	3'-5' exonuclease activity	0.490256277	0.734294958	0	1	1	78
GO:0000109 nucleotide-excision repair complex	1	0.736405327	0.585	0.091	Cellular Component	GO:0000109	nucleotide-excision repair complex	0.086347636	0.736405327	0	1	1	11
GO:0005764 lysosome	2	0.736405327	1.17	0.033	Cellular Component	GO:0005764	lysosome	0.086462904	0.736405327	0	2	2	60
GO:0010168 ER body	1	0.736405327	0.585	0.083	Cellular Component	GO:0010168	ER body	0.093819756	0.736405327	0	1	1	12
GO:0005911 cell-cell junction	12	0.736405327	7.018	0.012	Cellular Component	GO:0005911	cell-cell junction	0.099143554	0.736405327	0	12	12	967
GO:0009506 plasmodesma	12	0.736405327	7.018	0.012	Cellular Component	GO:0009506	plasmodesma	0.099143554	0.736405327	0	12	12	967
GO:0055044 symplast	12	0.736405327	7.018	0.012	Cellular Component	GO:0055044	symplast	0.099703836	0.736405327	0	12	12	968
GO:0030054 cell junction	12	0.736405327	7.018	0.012	Cellular Component	GO:0030054	cell junction	0.100830171	0.736405327	0	12	12	970
GO:0000323 lytic vacuole	2	0.736405327	1.17	0.03	Cellular Component	GO:0000323	lytic vacuole	0.101573148	0.736405327	0	2	2	66
GO:0009081 branched-chain amino acid metabolic process	1	0.736562563	0.51	0.017	Biological Process	GO:0009081	branched-chain amino acid metabolic process	0.389201869	0.736562563	0	1	1	58
GO:0015858 nucleoside transport	1	0.736562563	0.51	0.017	Biological Process	GO:0015858	nucleoside transport	0.389201869	0.736562563	0	1	1	58
GO:0003899 DNA-directed RNA polymerase activity	1	0.737596331	0.546	0.013	Molecular Function	GO:0003899	DNA-directed RNA polymerase activity	0.494649171	0.737596331	0	1	1	79
GO:0000302 response to reactive oxygen species	2	0.74035169	1.02	0.013	Biological Process	GO:0000302	response to reactive oxygen species	0.392615173	0.74035169	0	2	2	160
GO:0009404 toxin metabolic process	1	0.74035169	0.51	0.017	Biological Process	GO:0009404	toxin metabolic process	0.394378124	0.74035169	0	1	1	59
GO:0016485 protein processing	1	0.74035169	0.51	0.017	Biological Process	GO:0016485	protein processing	0.394378124	0.74035169	0	1	1	59
GO:0090174 organelle membrane fusion	1	0.74035169	0.51	0.017	Biological Process	GO:0090174	organelle membrane fusion	0.394378124	0.74035169	0	1	1	59
GO:0050661 NADP binding	1	0.746364721	0.546	0.012	Molecular Function	GO:0050661	NADP binding	0.503322323	0.746364721	0	1	1	81
GO:0005507 copper ion binding	2	0.746364721	1.093	0.01	Molecular Function	GO:0005507	copper ion binding	0.506033214	0.746364721	0	2	2	197
GO:0004672 protein kinase activity	10	0.746364721	5.464	0.009	Molecular Function	GO:0004672	protein kinase activity	0.507173653	0.746364721	0	10	10	1130
GO:0015291 secondary active transmembrane transporter activity	3	0.746587616	1.639	0.01	Molecular Function	GO:0015291	secondary active transmembrane transporter activity	0.50954051	0.746587616	0	3	3	315
GO:0051259 protein oligomerization	1	0.748480955	0.51	0.017	Biological Process	GO:0051259	protein oligomerization	0.399510735	0.748480955	0	1	1	60
GO:0007568 aging	2	0.75074742	1.02	0.012	Biological Process	GO:0007568	aging	0.401525147	0.75074742	0	2	2	163
GO:0015932 nucleobase-containing compound transmembrane transporter activity	1	0.750887914	0.546	0.012	Molecular Function	GO:0015932	nucleobase-containing compound transmembrane transporter activity	0.524362952	0.750887914	0	1	1	86
GO:0008757 S-adenosylmethionine-dependent methyltransferase activity	2	0.750887914	1.093	0.01	Molecular Function	GO:0008757	S-adenosylmethionine-dependent methyltransferase activity	0.524686191	0.750887914	0	2	2	204
GO:0019001 guanyl nucleotide binding	3	0.750887914	1.639	0.009	Molecular Function	GO:0019001	guanyl nucleotide binding	0.526386584	0.750887914	0	3	3	323
GO:0032561 guanyl ribonucleotide binding	3	0.750887914	1.639	0.009	Molecular Function	GO:0032561	guanyl ribonucleotide binding	0.526386584	0.750887914	0	3	3	323
GO:0015297 antiporter activity	2	0.750887914	1.093	0.01	Molecular Function	GO:0015297	antiporter activity	0.527312238	0.750887914	0	2	2	205
GO:0019829 cation-transporting ATPase activity	1	0.750887914	0.546	0.011	Molecular Function	GO:0019829	cation-transporting ATPase activity	0.528463464	0.750887914	0	1	1	87
GO:0034062 RNA polymerase activity	1	0.750887914	0.546	0.011	Molecular Function	GO:0034062	RNA polymerase activity	0.528463464	0.750887914	0	1	1	87
GO:0003774 motor activity	1	0.750887914	0.546	0.011	Molecular Function	GO:0003774	motor activity	0.532528817	0.750887914	0	1	1	88
GO:0042625 ATPase coupled ion transmembrane transporter activity	1	0.750887914	0.546	0.011	Molecular Function	GO:0042625	ATPase coupled ion transmembrane transporter activity	0.532528817	0.750887914	0	1	1	88
GO:0046873 metal ion transmembrane transporter activity	2	0.751414145	1.093	0.01	Molecular Function	GO:0046873	metal ion transmembrane transporter activity	0.535131736	0.751414145	0	2	2	208
GO:0000959 mitochondrial RNA metabolic process	1	0.753476772	0.51	0.016	Biological Process	GO:0000959	mitochondrial RNA metabolic process	0.404600067	0.753476772	0	1	1	61
GO:0098661 inorganic anion transmembrane transport	1	0.753476772	0.51	0.016	Biological Process	GO:0098661	inorganic anion transmembrane transport	0.404600067	0.753476772	0	1	1	61
GO:0065008 regulation of biological quality	12	0.755624469	6.122	0.009	Biological Process	GO:0065008	regulation of biological quality	0.408934803	0.755624469	0	12	12	1290
GO:0010075 regulation of meristem growth	1	0.755624469	0.51	0.016	Biological Process	GO:0010075	regulation of meristem growth	0.409646484	0.755624469	0	1	1	62
GO:0042886 amide transport	1	0.755624469	0.51	0.016	Biological Process	GO:0042886	amide transport	0.409646484	0.755624469	0	1	1	62
GO:2000008 regulation of protein localization to cell surface	1	0.755624469	0.51	0.016	Biological Process	GO:2000008	regulation of protein localization to cell surface	0.409646484	0.755624469	0	1	1	62
GO:0019953 sexual reproduction	2	0.755624469	1.02	0.012	Biological Process	GO:0019953	sexual reproduction	0.413309041	0.755624469	0	2	2	167
GO:0007018 microtubule-based movement	1	0.755624469	0.51	0.016	Biological Process	GO:0007018	microtubule-based movement	0.414650345	0.755624469	0	1	1	63
GO:0010114 response to red light	1	0.755624469	0.51	0.016	Biological Process	GO:0010114	response to red light	0.414650345	0.755624469	0	1	1	63
GO:0046890 regulation of lipid biosynthetic process	1	0.755624469	0.51	0.016	Biological Process	GO:0046890	regulation of lipid biosynthetic process	0.414650345	0.755624469	0	1	1	63
GO:0097164 ammonium ion metabolic process	1	0.755624469	0.51	0.016	Biological Process	GO:0097164	ammonium ion metabolic process	0.414650345	0.755624469	0	1	1	63
GO:0044700 single organism signaling	18	0.755624469	9.184	0.009	Biological Process	GO:0044700	single organism signaling	0.416194822	0.755624469	0	18	18	1988
GO:0016054 organic acid catabolic process	2	0.755624469	1.02	0.012	Biological Process	GO:0016054	organic acid catabolic process	0.416237231	0.755624469	0	2	2	168
GO:0046395 carboxylic acid catabolic process	2	0.755624469	1.02	0.012	Biological Process	GO:0046395	carboxylic acid catabolic process	0.416237231	0.755624469	0	2	2	168
GO:0010035 response to inorganic substance	9	0.755624469	4.592	0.009	Biological Process	GO:0010035	response to inorganic substance	0.416642422	0.755624469	0	9	9	954
GO:1901701 cellular response to oxygen-containing compound	7	0.755624469	3.571	0.01	Biological Process	GO:1901701	cellular response to oxygen-containing compound	0.417511061	0.755624469	0	7	7	727
GO:0023052 signaling	18	0.755624469	9.184	0.009	Biological Process	GO:0023052	signaling	0.417901636	0.755624469	0	18	18	1990
GO:0030599 pectinesterase activity	1	0.756652246	0.546	0.011	Molecular Function	GO:0030599	pectinesterase activity	0.544516906	0.756652246	0	1	1	91
GO:0005215 transporter activity	11	0.756652246	6.011	0.009	Molecular Function	GO:0005215	transporter activity	0.545272051	0.756652246	0	11	11	1282
GO:0019899 enzyme binding	4	0.756652246	2.186	0.009	Molecular Function	GO:0019899	enzyme binding	0.54559791	0.756652246	0	4	4	452
GO:0043455 regulation of secondary metabolic process	1	0.756687388	0.51	0.016	Biological Process	GO:0043455	regulation of secondary metabolic process	0.419612008	0.756687388	0	1	1	64
GO:0045488 pectin metabolic process	2	0.756687388	1.02	0.012	Biological Process	GO:0045488	pectin metabolic process	0.422071644	0.756687388	0	2	2	170
GO:0034394 protein localization to cell surface	1	0.756687388	0.51	0.015	Biological Process	GO:0034394	protein localization to cell surface	0.424531827	0.756687388	0	1	1	65
GO:0072350 tricarboxylic acid metabolic process	1	0.756687388	0.51	0.015	Biological Process	GO:0072350	tricarboxylic acid metabolic process	0.424531827	0.756687388	0	1	1	65
GO:0001906 cell killing	3	0.756687388	1.531	0.011	Biological Process	GO:0001906	cell killing	0.424856743	0.756687388	0	3	3	281
GO:0031640 killing of cells of other organism	3	0.756687388	1.531	0.011	Biological Process	GO:0031640	killing of cells of other organism	0.424856743	0.756687388	0	3	3	281
GO:0044364 disruption of cells of other organism	3	0.756687388	1.531	0.011	Biological Process	GO:0044364	disruption of cells of other organism	0.424856743	0.756687388	0	3	3	281
GO:0010393 galacturonan metabolic process	2	0.756687388	1.02	0.012	Biological Process	GO:0010393	galacturonan metabolic process	0.424977697	0.756687388	0	2	2	171
GO:0019901 protein kinase binding	1	0.757482903	0.546	0.011	Molecular Function	GO:0019901	protein kinase binding	0.548444595	0.757482903	0	1	1	92
GO:0042592 homeostatic process	5	0.758713036	2.551	0.01	Biological Process	GO:0042592	homeostatic process	0.42765395	0.758713036	0	5	5	507
GO:0009863 salicylic acid mediated signaling pathway	1	0.758713036	0.51	0.015	Biological Process	GO:0009863	salicylic acid mediated signaling pathway	0.429410152	0.758713036	0	1	1	66
GO:0030198 extracellular matrix organization	1	0.758713036	0.51	0.015	Biological Process	GO:0030198	extracellular matrix organization	0.429410152	0.758713036	0	1	1	66
GO:0043062 extracellular structure organization	1	0.758713036	0.51	0.015	Biological Process	GO:0043062	extracellular structure organization	0.429410152	0.758713036	0	1	1	66
GO:0000079 regulation of cyclin-dependent protein serine/threonine kinase activity	1	0.758713036	0.51	0.015	Biological Process	GO:0000079	regulation of cyclin-dependent protein serine/threonine kinase activity	0.434247332	0.758713036	0	1	1	67
GO:0044801 single-organism membrane fusion	1	0.758713036	0.51	0.015	Biological Process	GO:0044801	single-organism membrane fusion	0.434247332	0.758713036	0	1	1	67
GO:0070588 calcium ion transmembrane transport	1	0.758713036	0.51	0.015	Biological Process	GO:0070588	calcium ion transmembrane transport	0.434247332	0.758713036	0	1	1	67
GO:0080154 regulation of fertilization	1	0.758713036	0.51	0.015	Biological Process	GO:0080154	regulation of fertilization	0.434247332	0.758713036	0	1	1	67
GO:0080155 regulation of double fertilization forming a zygote and endosperm	1	0.758713036	0.51	0.015	Biological Process	GO:0080155	regulation of double fertilization forming a zygote and endosperm	0.434247332	0.758713036	0	1	1	67
GO:1904029 regulation of cyclin-dependent protein kinase activity	1	0.758713036	0.51	0.015	Biological Process	GO:1904029	regulation of cyclin-dependent protein kinase activity	0.434247332	0.758713036	0	1	1	67
GO:0016791 phosphatase activity	3	0.762889977	1.639	0.009	Molecular Function	GO:0016791	phosphatase activity	0.555087806	0.762889977	0	3	3	337
GO:0016773 phosphotransferase activity, alcohol group as acceptor	11	0.762889977	6.011	0.009	Molecular Function	GO:0016773	phosphotransferase activity, alcohol group as acceptor	0.556887046	0.762889977	0	11	11	1293
GO:0043269 regulation of ion transport	1	0.76565941	0.51	0.015	Biological Process	GO:0043269	regulation of ion transport	0.439043713	0.76565941	0	1	1	68
GO:0051020 GTPase binding	1	0.766160471	0.546	0.01	Molecular Function	GO:0051020	GTPase binding	0.563821355	0.766160471	0	1	1	96
GO:1901505 carbohydrate derivative transporter activity	1	0.766160471	0.546	0.01	Molecular Function	GO:1901505	carbohydrate derivative transporter activity	0.563821355	0.766160471	0	1	1	96
GO:0022891 substrate-specific transmembrane transporter activity	7	0.770228898	3.825	0.008	Molecular Function	GO:0022891	substrate-specific transmembrane transporter activity	0.569100877	0.770228898	0	7	7	827
GO:0006816 calcium ion transport	1	0.779264259	0.51	0.014	Biological Process	GO:0006816	calcium ion transport	0.448515442	0.779264259	0	1	1	70
GO:0010090 trichome morphogenesis	1	0.779264259	0.51	0.014	Biological Process	GO:0010090	trichome morphogenesis	0.448515442	0.779264259	0	1	1	70
GO:0015293 symporter activity	1	0.781829149	0.546	0.01	Molecular Function	GO:0015293	symporter activity	0.582311918	0.781829149	0	1	1	101
GO:0034061 DNA polymerase activity	1	0.781829149	0.546	0.01	Molecular Function	GO:0034061	DNA polymerase activity	0.582311918	0.781829149	0	1	1	101
GO:0006887 exocytosis	1	0.782332534	0.51	0.014	Biological Process	GO:0006887	exocytosis	0.453191466	0.782332534	0	1	1	71
GO:0006812 cation transport	5	0.782332534	2.551	0.01	Biological Process	GO:0006812	cation transport	0.45739009	0.782332534	0	5	5	525
GO:0006096 glycolytic process	1	0.782332534	0.51	0.014	Biological Process	GO:0006096	glycolytic process	0.457828042	0.782332534	0	1	1	72
GO:0006757 ATP generation from ADP	1	0.782332534	0.51	0.014	Biological Process	GO:0006757	ATP generation from ADP	0.457828042	0.782332534	0	1	1	72
GO:0042127 regulation of cell proliferation	1	0.782332534	0.51	0.014	Biological Process	GO:0042127	regulation of cell proliferation	0.457828042	0.782332534	0	1	1	72
GO:0046031 ADP metabolic process	1	0.782332534	0.51	0.014	Biological Process	GO:0046031	ADP metabolic process	0.457828042	0.782332534	0	1	1	72
GO:0048767 root hair elongation	1	0.782332534	0.51	0.014	Biological Process	GO:0048767	root hair elongation	0.457828042	0.782332534	0	1	1	72
GO:0051258 protein polymerization	1	0.782332534	0.51	0.014	Biological Process	GO:0051258	protein polymerization	0.457828042	0.782332534	0	1	1	72
GO:1903825 organic acid transmembrane transport	1	0.782332534	0.51	0.014	Biological Process	GO:1903825	organic acid transmembrane transport	0.457828042	0.782332534	0	1	1	72
GO:0071446 cellular response to salicylic acid stimulus	1	0.788744048	0.51	0.014	Biological Process	GO:0071446	cellular response to salicylic acid stimulus	0.462425503	0.788744048	0	1	1	73
GO:0009832 plant-type cell wall biogenesis	2	0.791408896	1.02	0.011	Biological Process	GO:0009832	plant-type cell wall biogenesis	0.464836093	0.791408896	0	2	2	185
GO:0005984 disaccharide metabolic process	1	0.792174974	0.51	0.014	Biological Process	GO:0005984	disaccharide metabolic process	0.466984176	0.792174974	0	1	1	74
GO:0009561 megagametogenesis	1	0.792174974	0.51	0.014	Biological Process	GO:0009561	megagametogenesis	0.466984176	0.792174974	0	1	1	74
GO:0009620 response to fungus	6	0.792637103	3.061	0.009	Biological Process	GO:0009620	response to fungus	0.470242083	0.792637103	0	6	6	649
GO:0009135 purine nucleoside diphosphate metabolic process	1	0.792637103	0.51	0.013	Biological Process	GO:0009135	purine nucleoside diphosphate metabolic process	0.471504386	0.792637103	0	1	1	75
GO:0009179 purine ribonucleoside diphosphate metabolic process	1	0.792637103	0.51	0.013	Biological Process	GO:0009179	purine ribonucleoside diphosphate metabolic process	0.471504386	0.792637103	0	1	1	75
GO:0044275 cellular carbohydrate catabolic process	1	0.792637103	0.51	0.013	Biological Process	GO:0044275	cellular carbohydrate catabolic process	0.471504386	0.792637103	0	1	1	75
GO:0051604 protein maturation	1	0.792637103	0.51	0.013	Biological Process	GO:0051604	protein maturation	0.471504386	0.792637103	0	1	1	75
GO:0051539 4 iron, 4 sulfur cluster binding	1	0.793059759	0.546	0.01	Molecular Function	GO:0051539	4 iron, 4 sulfur cluster binding	0.593029849	0.793059759	0	1	1	104
GO:0048507 meristem development	3	0.793294482	1.531	0.01	Biological Process	GO:0048507	meristem development	0.473358882	0.793294482	0	3	3	303
GO:0035821 modification of morphology or physiology of other organism	3	0.793294482	1.531	0.01	Biological Process	GO:0035821	modification of morphology or physiology of other organism	0.475521093	0.793294482	0	3	3	304
GO:0005982 starch metabolic process	1	0.793294482	0.51	0.013	Biological Process	GO:0005982	starch metabolic process	0.475986457	0.793294482	0	1	1	76
GO:0010074 maintenance of meristem identity	1	0.793294482	0.51	0.013	Biological Process	GO:0010074	maintenance of meristem identity	0.475986457	0.793294482	0	1	1	76
GO:0010154 fruit development	6	0.793294482	3.061	0.009	Biological Process	GO:0010154	fruit development	0.476146742	0.793294482	0	6	6	653
GO:0005996 monosaccharide metabolic process	2	0.796087127	1.02	0.011	Biological Process	GO:0005996	monosaccharide metabolic process	0.478676182	0.796087127	0	2	2	190
GO:0051704 multi-organism process	17	0.796588593	8.673	0.009	Biological Process	GO:0051704	multi-organism process	0.479831499	0.796588593	0	17	17	1945
GO:0042575 DNA polymerase complex	1	0.800079254	0.585	0.067	Cellular Component	GO:0042575	DNA polymerase complex	0.115873547	0.800079254	0	1	1	15
GO:0006109 regulation of carbohydrate metabolic process	1	0.803469536	0.51	0.013	Biological Process	GO:0006109	regulation of carbohydrate metabolic process	0.484837458	0.803469536	0	1	1	78
GO:0005516 calmodulin binding	2	0.804252927	1.093	0.008	Molecular Function	GO:0005516	calmodulin binding	0.603786322	0.804252927	0	2	2	236
GO:0098656 anion transmembrane transport	2	0.809907948	1.02	0.01	Biological Process	GO:0098656	anion transmembrane transport	0.489590657	0.809907948	0	2	2	194
GO:0009185 ribonucleoside diphosphate metabolic process	1	0.812120897	0.51	0.013	Biological Process	GO:0009185	ribonucleoside diphosphate metabolic process	0.493539709	0.812120897	0	1	1	80
GO:0016036 cellular response to phosphate starvation	1	0.812120897	0.51	0.013	Biological Process	GO:0016036	cellular response to phosphate starvation	0.493539709	0.812120897	0	1	1	80
GO:0019216 regulation of lipid metabolic process	1	0.812120897	0.51	0.013	Biological Process	GO:0019216	regulation of lipid metabolic process	0.493539709	0.812120897	0	1	1	80
GO:0006165 nucleoside diphosphate phosphorylation	1	0.814878652	0.51	0.012	Biological Process	GO:0006165	nucleoside diphosphate phosphorylation	0.497835832	0.814878652	0	1	1	81
GO:0009813 flavonoid biosynthetic process	1	0.814878652	0.51	0.012	Biological Process	GO:0009813	flavonoid biosynthetic process	0.497835832	0.814878652	0	1	1	81
GO:0061025 membrane fusion	1	0.814878652	0.51	0.012	Biological Process	GO:0061025	membrane fusion	0.497835832	0.814878652	0	1	1	81
GO:0000322 storage vacuole	1	0.821322849	0.585	0.059	Cellular Component	GO:0000322	storage vacuole	0.130278797	0.821322849	0	1	1	17
GO:0000326 protein storage vacuole	1	0.821322849	0.585	0.059	Cellular Component	GO:0000326	protein storage vacuole	0.130278797	0.821322849	0	1	1	17
GO:0008514 organic anion transmembrane transporter activity	1	0.821948675	0.546	0.009	Molecular Function	GO:0008514	organic anion transmembrane transporter activity	0.620292383	0.821948675	0	1	1	112
GO:0004857 enzyme inhibitor activity	2	0.821948675	1.093	0.008	Molecular Function	GO:0004857	enzyme inhibitor activity	0.621949294	0.821948675	0	2	2	244
GO:0046939 nucleotide phosphorylation	1	0.82628117	0.51	0.012	Biological Process	GO:0046939	nucleotide phosphorylation	0.506319608	0.82628117	0	1	1	83
GO:0008219 cell death	2	0.82628117	1.02	0.01	Biological Process	GO:0008219	cell death	0.508344471	0.82628117	0	2	2	201
GO:0016265 death	2	0.82628117	1.02	0.01	Biological Process	GO:0016265	death	0.508344471	0.82628117	0	2	2	201
GO:0042440 pigment metabolic process	2	0.82628117	1.02	0.01	Biological Process	GO:0042440	pigment metabolic process	0.508344471	0.82628117	0	2	2	201
GO:0009627 systemic acquired resistance	1	0.827692394	0.51	0.012	Biological Process	GO:0009627	systemic acquired resistance	0.510507868	0.827692394	0	1	1	84
GO:0009814 defense response, incompatible interaction	2	0.827692394	1.02	0.01	Biological Process	GO:0009814	defense response, incompatible interaction	0.510986944	0.827692394	0	2	2	202
GO:0006749 glutathione metabolic process	1	0.827712676	0.51	0.012	Biological Process	GO:0006749	glutathione metabolic process	0.514660775	0.827712676	0	1	1	85
GO:0006928 movement of cell or subcellular component	1	0.827712676	0.51	0.012	Biological Process	GO:0006928	movement of cell or subcellular component	0.514660775	0.827712676	0	1	1	85
GO:0009624 response to nematode	1	0.827712676	0.51	0.012	Biological Process	GO:0009624	response to nematode	0.514660775	0.827712676	0	1	1	85
GO:1903827 regulation of cellular protein localization	1	0.827712676	0.51	0.012	Biological Process	GO:1903827	regulation of cellular protein localization	0.514660775	0.827712676	0	1	1	85
GO:0050832 defense response to fungus	5	0.827712676	2.551	0.009	Biological Process	GO:0050832	defense response to fungus	0.515435225	0.827712676	0	5	5	561
GO:0015075 ion transmembrane transporter activity	5	0.828991846	2.732	0.008	Molecular Function	GO:0015075	ion transmembrane transporter activity	0.629738613	0.828991846	0	5	5	628
GO:0006468 protein phosphorylation	11	0.830223771	5.612	0.009	Biological Process	GO:0006468	protein phosphorylation	0.518551488	0.830223771	0	11	11	1277
GO:0008283 cell proliferation	1	0.830223771	0.51	0.012	Biological Process	GO:0008283	cell proliferation	0.518778626	0.830223771	0	1	1	86
GO:0009834 plant-type secondary cell wall biogenesis	1	0.833897404	0.51	0.011	Biological Process	GO:0009834	plant-type secondary cell wall biogenesis	0.522861717	0.833897404	0	1	1	87
GO:0016197 endosomal transport	1	0.833897404	0.51	0.011	Biological Process	GO:0016197	endosomal transport	0.522861717	0.833897404	0	1	1	87
GO:0048646 anatomical structure formation involved in morphogenesis	2	0.83438165	1.02	0.01	Biological Process	GO:0048646	anatomical structure formation involved in morphogenesis	0.524059643	0.83438165	0	2	2	207
GO:0009640 photomorphogenesis	1	0.836066914	0.51	0.011	Biological Process	GO:0009640	photomorphogenesis	0.526910338	0.836066914	0	1	1	88
GO:1901606 alpha-amino acid catabolic process	1	0.836066914	0.51	0.011	Biological Process	GO:1901606	alpha-amino acid catabolic process	0.526910338	0.836066914	0	1	1	88
GO:0004527 exonuclease activity	1	0.839433577	0.546	0.008	Molecular Function	GO:0004527	exonuclease activity	0.642652412	0.839433577	0	1	1	119
GO:0016667 oxidoreductase activity, acting on a sulfur group of donors	1	0.839433577	0.546	0.008	Molecular Function	GO:0016667	oxidoreductase activity, acting on a sulfur group of donors	0.642652412	0.839433577	0	1	1	119
GO:0008374 O-acyltransferase activity	1	0.844187555	0.546	0.008	Molecular Function	GO:0008374	O-acyltransferase activity	0.648796964	0.844187555	0	1	1	121
GO:0010026 trichome differentiation	1	0.845875715	0.51	0.011	Biological Process	GO:0010026	trichome differentiation	0.534905329	0.845875715	0	1	1	90
GO:0043254 regulation of protein complex assembly	1	0.845875715	0.51	0.011	Biological Process	GO:0043254	regulation of protein complex assembly	0.534905329	0.845875715	0	1	1	90
GO:0006950 response to stress	33	0.847806354	16.837	0.008	Biological Process	GO:0006950	response to stress	0.537139637	0.847806354	0	33	33	3915
GO:0019827 stem cell population maintenance	1	0.847806354	0.51	0.011	Biological Process	GO:0019827	stem cell population maintenance	0.53885227	0.847806354	0	1	1	91
GO:0098727 maintenance of cell number	1	0.847806354	0.51	0.011	Biological Process	GO:0098727	maintenance of cell number	0.53885227	0.847806354	0	1	1	91
GO:0016301 kinase activity	12	0.849239298	6.557	0.008	Molecular Function	GO:0016301	kinase activity	0.655199458	0.849239298	0	12	12	1514
GO:0005736 DNA-directed RNA polymerase I complex	1	0.850628979	0.585	0.053	Cellular Component	GO:0005736	DNA-directed RNA polymerase I complex	0.144450689	0.850628979	0	1	1	19
GO:0005665 DNA-directed RNA polymerase II, core complex	1	0.850628979	0.585	0.048	Cellular Component	GO:0005665	DNA-directed RNA polymerase II, core complex	0.158392982	0.850628979	0	1	1	21
GO:0030894 replisome	1	0.850628979	0.585	0.048	Cellular Component	GO:0030894	replisome	0.158392982	0.850628979	0	1	1	21
GO:0043601 nuclear replisome	1	0.850628979	0.585	0.048	Cellular Component	GO:0043601	nuclear replisome	0.158392982	0.850628979	0	1	1	21
GO:0009060 aerobic respiration	1	0.8508918	0.51	0.011	Biological Process	GO:0009060	aerobic respiration	0.542765886	0.8508918	0	1	1	92
GO:0010941 regulation of cell death	1	0.8508918	0.51	0.011	Biological Process	GO:0010941	regulation of cell death	0.542765886	0.8508918	0	1	1	92
GO:0071396 cellular response to lipid	4	0.8508918	2.041	0.009	Biological Process	GO:0071396	cellular response to lipid	0.543549317	0.8508918	0	4	4	458
GO:0055085 transmembrane transport	11	0.852878166	5.612	0.008	Biological Process	GO:0055085	transmembrane transport	0.545883618	0.852878166	0	11	11	1303
GO:0006090 pyruvate metabolic process	1	0.852878166	0.51	0.011	Biological Process	GO:0006090	pyruvate metabolic process	0.546646456	0.852878166	0	1	1	93
GO:0042802 identical protein binding	3	0.852995917	1.639	0.008	Molecular Function	GO:0042802	identical protein binding	0.660628885	0.852995917	0	3	3	394
GO:0044802 single-organism membrane organization	3	0.857293783	1.531	0.009	Biological Process	GO:0044802	single-organism membrane organization	0.550395473	0.857293783	0	3	3	340
GO:0006576 cellular biogenic amine metabolic process	1	0.859332835	0.51	0.011	Biological Process	GO:0006576	cellular biogenic amine metabolic process	0.554309567	0.859332835	0	1	1	95
GO:0009926 auxin polar transport	1	0.859332835	0.51	0.011	Biological Process	GO:0009926	auxin polar transport	0.554309567	0.859332835	0	1	1	95
GO:0048868 pollen tube development	2	0.859332835	1.02	0.009	Biological Process	GO:0048868	pollen tube development	0.554467703	0.859332835	0	2	2	219
GO:0016407 acetyltransferase activity	1	0.861134026	0.546	0.008	Molecular Function	GO:0016407	acetyltransferase activity	0.669486987	0.861134026	0	1	1	128
GO:0000041 transition metal ion transport	1	0.862086836	0.51	0.01	Biological Process	GO:0000041	transition metal ion transport	0.558092657	0.862086836	0	1	1	96
GO:0009630 gravitropism	1	0.862086836	0.51	0.01	Biological Process	GO:0009630	gravitropism	0.558092657	0.862086836	0	1	1	96
GO:0042578 phosphoric ester hydrolase activity	3	0.863265551	1.639	0.007	Molecular Function	GO:0042578	phosphoric ester hydrolase activity	0.67391051	0.863265551	0	3	3	402
GO:0022804 active transmembrane transporter activity	4	0.863265551	2.186	0.007	Molecular Function	GO:0022804	active transmembrane transporter activity	0.676267375	0.863265551	0	4	4	534
GO:0022892 substrate-specific transporter activity	7	0.863947556	3.825	0.008	Molecular Function	GO:0022892	substrate-specific transporter activity	0.679365289	0.863947556	0	7	7	919
GO:0009555 pollen development	3	0.86405802	1.531	0.009	Biological Process	GO:0009555	pollen development	0.560294858	0.86405802	0	3	3	345
GO:0009063 cellular amino acid catabolic process	1	0.865016936	0.51	0.01	Biological Process	GO:0009063	cellular amino acid catabolic process	0.561843798	0.865016936	0	1	1	97
GO:0009651 response to salt stress	4	0.866936291	2.041	0.009	Biological Process	GO:0009651	response to salt stress	0.564019645	0.866936291	0	4	4	470
GO:0009055 electron carrier activity	1	0.869426328	0.546	0.007	Molecular Function	GO:0009055	electron carrier activity	0.686253422	0.869426328	0	1	1	134
GO:0005198 structural molecule activity	4	0.872563815	2.186	0.007	Molecular Function	GO:0005198	structural molecule activity	0.693050247	0.872563815	0	4	4	546
GO:0016779 nucleotidyltransferase activity	2	0.872563815	1.093	0.007	Molecular Function	GO:0016779	nucleotidyltransferase activity	0.693908316	0.872563815	0	2	2	279
GO:0019900 kinase binding	1	0.873141079	0.546	0.007	Molecular Function	GO:0019900	kinase binding	0.696958309	0.873141079	0	1	1	138
GO:0032880 regulation of protein localization	1	0.873538596	0.51	0.01	Biological Process	GO:0032880	regulation of protein localization	0.569251304	0.873538596	0	1	1	99
GO:0099503 secretory vesicle	3	0.873776313	1.754	0.017	Cellular Component	GO:0099503	secretory vesicle	0.168729219	0.873776313	0	3	3	173
GO:0016772 transferase activity, transferring phosphorus-containing groups	14	0.874550456	7.65	0.008	Molecular Function	GO:0016772	transferase activity, transferring phosphorus-containing groups	0.700678407	0.874550456	0	14	14	1814
GO:0006888 ER to Golgi vesicle-mediated transport	1	0.874833633	0.51	0.01	Biological Process	GO:0006888	ER to Golgi vesicle-mediated transport	0.572908199	0.874833633	0	1	1	100
GO:0010119 regulation of stomatal movement	1	0.874833633	0.51	0.01	Biological Process	GO:0010119	regulation of stomatal movement	0.572908199	0.874833633	0	1	1	100
GO:0090626 plant epidermis morphogenesis	1	0.874833633	0.51	0.01	Biological Process	GO:0090626	plant epidermis morphogenesis	0.572908199	0.874833633	0	1	1	100
GO:0009132 nucleoside diphosphate metabolic process	1	0.877498229	0.51	0.01	Biological Process	GO:0009132	nucleoside diphosphate metabolic process	0.576534206	0.877498229	0	1	1	101
GO:0071900 regulation of protein serine/threonine kinase activity	1	0.877498229	0.51	0.01	Biological Process	GO:0071900	regulation of protein serine/threonine kinase activity	0.576534206	0.877498229	0	1	1	101
GO:0009639 response to red or far red light	2	0.882637038	1.02	0.009	Biological Process	GO:0009639	response to red or far red light	0.583484466	0.882637038	0	2	2	231
GO:0010565 regulation of cellular ketone metabolic process	1	0.882637038	0.51	0.01	Biological Process	GO:0010565	regulation of cellular ketone metabolic process	0.58369459	0.882637038	0	1	1	103
GO:0045595 regulation of cell differentiation	1	0.882637038	0.51	0.01	Biological Process	GO:0045595	regulation of cell differentiation	0.58369459	0.882637038	0	1	1	103
GO:1901264 carbohydrate derivative transport	1	0.882637038	0.51	0.01	Biological Process	GO:1901264	carbohydrate derivative transport	0.58369459	0.882637038	0	1	1	103
GO:0007165 signal transduction	16	0.882885154	8.163	0.008	Biological Process	GO:0007165	signal transduction	0.584804957	0.882885154	0	16	16	1947
GO:0008194 UDP-glycosyltransferase activity	2	0.887982868	1.093	0.007	Molecular Function	GO:0008194	UDP-glycosyltransferase activity	0.714075244	0.887982868	0	2	2	290
GO:0009311 oligosaccharide metabolic process	1	0.895634662	0.51	0.009	Biological Process	GO:0009311	oligosaccharide metabolic process	0.59420992	0.895634662	0	1	1	106
GO:0016740 transferase activity	34	0.896481405	18.579	0.008	Molecular Function	GO:0016740	transferase activity	0.723569561	0.896481405	0	34	34	4282
GO:0009791 post-embryonic development	13	0.900882625	6.633	0.008	Biological Process	GO:0009791	post-embryonic development	0.599741665	0.900882625	0	13	13	1600
GO:0016192 vesicle-mediated transport	4	0.900882625	2.041	0.008	Biological Process	GO:0016192	vesicle-mediated transport	0.600216888	0.900882625	0	4	4	492
GO:0044242 cellular lipid catabolic process	1	0.900882625	0.51	0.009	Biological Process	GO:0044242	cellular lipid catabolic process	0.601072906	0.900882625	0	1	1	108
GO:0048316 seed development	5	0.900882625	2.551	0.008	Biological Process	GO:0048316	seed development	0.601553993	0.900882625	0	5	5	618
GO:0040008 regulation of growth	3	0.902133573	1.531	0.008	Biological Process	GO:0040008	regulation of growth	0.604106364	0.902133573	0	3	3	368
GO:0034637 cellular carbohydrate biosynthetic process	2	0.902133573	1.02	0.008	Biological Process	GO:0034637	cellular carbohydrate biosynthetic process	0.604323133	0.902133573	0	2	2	240
GO:0048581 negative regulation of post-embryonic development	1	0.905904849	0.51	0.009	Biological Process	GO:0048581	negative regulation of post-embryonic development	0.607820402	0.905904849	0	1	1	110
GO:0044711 single-organism biosynthetic process	16	0.906372043	8.163	0.008	Biological Process	GO:0044711	single-organism biosynthetic process	0.609105328	0.906372043	0	16	16	1976
GO:0009408 response to heat	2	0.906934578	1.02	0.008	Biological Process	GO:0009408	response to heat	0.611092933	0.906934578	0	2	2	243
GO:0061024 membrane organization	3	0.906934578	1.531	0.008	Biological Process	GO:0061024	membrane organization	0.611427492	0.906934578	0	3	3	372
GO:0016853 isomerase activity	2	0.915233361	1.093	0.007	Molecular Function	GO:0016853	isomerase activity	0.741420497	0.915233361	0	2	2	306
GO:0044106 cellular amine metabolic process	1	0.918591028	0.51	0.009	Biological Process	GO:0044106	cellular amine metabolic process	0.62097663	0.918591028	0	1	1	114
GO:0007017 microtubule-based process	2	0.918591028	1.02	0.008	Biological Process	GO:0007017	microtubule-based process	0.622180151	0.918591028	0	2	2	248
GO:0016051 carbohydrate biosynthetic process	3	0.918591028	1.531	0.008	Biological Process	GO:0016051	carbohydrate biosynthetic process	0.622239582	0.918591028	0	3	3	378
GO:0004521 endoribonuclease activity	1	0.919340547	0.546	0.006	Molecular Function	GO:0004521	endoribonuclease activity	0.747475697	0.919340547	0	1	1	159
GO:0060918 auxin transport	1	0.924729954	0.51	0.009	Biological Process	GO:0060918	auxin transport	0.627389133	0.924729954	0	1	1	116
GO:1990391 DNA repair complex	1	0.928017529	0.585	0.04	Cellular Component	GO:1990391	DNA repair complex	0.185603506	0.928017529	0	1	1	25
GO:0009735 response to cytokinin	1	0.932549231	0.51	0.008	Biological Process	GO:0009735	response to cytokinin	0.63369369	0.932549231	0	1	1	118
GO:0006401 RNA catabolic process	1	0.934182467	0.51	0.008	Biological Process	GO:0006401	RNA catabolic process	0.636806055	0.934182467	0	1	1	119
GO:0009914 hormone transport	1	0.934182467	0.51	0.008	Biological Process	GO:0009914	hormone transport	0.636806055	0.934182467	0	1	1	119
GO:0008017 microtubule binding	1	0.941754944	0.546	0.006	Molecular Function	GO:0008017	microtubule binding	0.76849439	0.941754944	0	1	1	169
GO:0048366 leaf development	3	0.942149718	1.531	0.008	Biological Process	GO:0048366	leaf development	0.643246914	0.942149718	0	3	3	390
GO:0006520 cellular amino acid metabolic process	4	0.944195431	2.041	0.008	Biological Process	GO:0006520	cellular amino acid metabolic process	0.646583873	0.944195431	0	4	4	522
GO:0098660 inorganic ion transmembrane transport	3	0.944195431	1.531	0.008	Biological Process	GO:0098660	inorganic ion transmembrane transport	0.64666761	0.944195431	0	3	3	392
GO:0004674 protein serine/threonine kinase activity	6	0.944372224	3.279	0.007	Molecular Function	GO:0004674	protein serine/threonine kinase activity	0.773432445	0.944372224	0	6	6	882
GO:0009738 abscisic acid-activated signaling pathway	2	0.950390522	1.02	0.008	Biological Process	GO:0009738	abscisic acid-activated signaling pathway	0.651929189	0.950390522	0	2	2	262
GO:0031226 intrinsic component of plasma membrane	4	0.951096703	2.339	0.014	Cellular Component	GO:0031226	intrinsic component of plasma membrane	0.196778628	0.951096703	0	4	4	280
GO:0043168 anion binding	26	0.955966254	14.208	0.008	Molecular Function	GO:0043168	anion binding	0.785764547	0.955966254	0	26	26	3431
GO:0016616 oxidoreductase activity, acting on the CH-OH group of donors, NAD or NADP as acceptor	1	0.957189168	0.546	0.006	Molecular Function	GO:0016616	oxidoreductase activity, acting on the CH-OH group of donors, NAD or NADP as acceptor	0.789610055	0.957189168	0	1	1	180
GO:0015631 tubulin binding	1	0.959918104	0.546	0.005	Molecular Function	GO:0015631	tubulin binding	0.796803885	0.959918104	0	1	1	184
GO:0022890 inorganic cation transmembrane transporter activity	2	0.959918104	1.093	0.006	Molecular Function	GO:0022890	inorganic cation transmembrane transporter activity	0.797558069	0.959918104	0	2	2	344
GO:1901699 cellular response to nitrogen compound	1	0.960952441	0.51	0.008	Biological Process	GO:1901699	cellular response to nitrogen compound	0.660776143	0.960952441	0	1	1	127
GO:0044703 multi-organism reproductive process	4	0.960952441	2.041	0.008	Biological Process	GO:0044703	multi-organism reproductive process	0.661234156	0.960952441	0	4	4	532
GO:0007154 cell communication	18	0.961846318	9.184	0.008	Biological Process	GO:0007154	cell communication	0.663797464	0.961846318	0	18	18	2291
GO:0043086 negative regulation of catalytic activity	2	0.961846318	1.02	0.007	Biological Process	GO:0043086	negative regulation of catalytic activity	0.664099865	0.961846318	0	2	2	268
GO:0044723 single-organism carbohydrate metabolic process	6	0.961846318	3.061	0.008	Biological Process	GO:0044723	single-organism carbohydrate metabolic process	0.664941988	0.961846318	0	6	6	793
GO:0046496 nicotinamide nucleotide metabolic process	1	0.962634333	0.51	0.008	Biological Process	GO:0046496	nicotinamide nucleotide metabolic process	0.66651852	0.962634333	0	1	1	129
GO:0006508 proteolysis	9	0.967791941	4.592	0.008	Biological Process	GO:0006508	proteolysis	0.671158454	0.967791941	0	9	9	1180
GO:0019362 pyridine nucleotide metabolic process	1	0.967791941	0.51	0.008	Biological Process	GO:0019362	pyridine nucleotide metabolic process	0.672164178	0.967791941	0	1	1	131
GO:0016311 dephosphorylation	3	0.970102995	1.531	0.007	Biological Process	GO:0016311	dephosphorylation	0.67480905	0.970102995	0	3	3	409
GO:0008134 transcription factor binding	1	0.971982099	0.546	0.005	Molecular Function	GO:0008134	transcription factor binding	0.810465786	0.971982099	0	1	1	192
GO:1902582 single-organism intracellular transport	5	0.975620153	2.551	0.007	Biological Process	GO:1902582	single-organism intracellular transport	0.679692497	0.975620153	0	5	5	676
GO:1901564 organonitrogen compound metabolic process	17	0.975975827	8.673	0.008	Biological Process	GO:1901564	organonitrogen compound metabolic process	0.680986349	0.975975827	0	17	17	2191
GO:0051302 regulation of cell division	1	0.976966016	0.51	0.007	Biological Process	GO:0051302	regulation of cell division	0.683171791	0.976966016	0	1	1	135
GO:0048827 phyllome development	4	0.976966016	2.041	0.007	Biological Process	GO:0048827	phyllome development	0.683815213	0.976966016	0	4	4	548
GO:0006970 response to osmotic stress	4	0.976966016	2.041	0.007	Biological Process	GO:0006970	response to osmotic stress	0.685191159	0.976966016	0	4	4	549
GO:0048509 regulation of meristem development	1	0.976966016	0.51	0.007	Biological Process	GO:0048509	regulation of meristem development	0.685865745	0.976966016	0	1	1	136
GO:0033993 response to lipid	6	0.978796328	3.061	0.007	Biological Process	GO:0033993	response to lipid	0.688199776	0.978796328	0	6	6	813
GO:0044092 negative regulation of molecular function	2	0.978867127	1.02	0.007	Biological Process	GO:0044092	negative regulation of molecular function	0.689298717	0.978867127	0	2	2	281
GO:0010200 response to chitin	1	0.979732469	0.51	0.007	Biological Process	GO:0010200	response to chitin	0.691185473	0.979732469	0	1	1	138
GO:0035556 intracellular signal transduction	4	0.979732469	2.041	0.007	Biological Process	GO:0035556	intracellular signal transduction	0.69200825	0.979732469	0	4	4	554
GO:0016820 hydrolase activity, acting on acid anhydrides, catalyzing transmembrane movement of substances	1	0.980462627	0.546	0.005	Molecular Function	GO:0016820	hydrolase activity, acting on acid anhydrides, catalyzing transmembrane movement of substances	0.82474613	0.980462627	0	1	1	201
GO:0042626 ATPase activity, coupled to transmembrane movement of substances	1	0.980462627	0.546	0.005	Molecular Function	GO:0042626	ATPase activity, coupled to transmembrane movement of substances	0.82474613	0.980462627	0	1	1	201
GO:0043492 ATPase activity, coupled to movement of substances	1	0.980462627	0.546	0.005	Molecular Function	GO:0043492	ATPase activity, coupled to movement of substances	0.82626524	0.980462627	0	1	1	202
GO:0036094 small molecule binding	25	0.980524863	13.661	0.007	Molecular Function	GO:0036094	small molecule binding	0.830669658	0.980524863	0	25	25	3404
GO:0008270 zinc ion binding	4	0.980524863	2.186	0.006	Molecular Function	GO:0008270	zinc ion binding	0.83436174	0.980524863	0	4	4	674
GO:0004518 nuclease activity	2	0.980524863	1.093	0.005	Molecular Function	GO:0004518	nuclease activity	0.836219428	0.980524863	0	2	2	376
GO:0004540 ribonuclease activity	1	0.980524863	0.546	0.005	Molecular Function	GO:0004540	ribonuclease activity	0.837955966	0.980524863	0	1	1	210
GO:0009250 glucan biosynthetic process	1	0.980797349	0.51	0.007	Biological Process	GO:0009250	glucan biosynthetic process	0.693811629	0.980797349	0	1	1	139
GO:0046907 intracellular transport	6	0.984101919	3.061	0.007	Biological Process	GO:0046907	intracellular transport	0.697204039	0.984101919	0	6	6	821
GO:0051241 negative regulation of multicellular organismal process	1	0.987259685	0.51	0.007	Biological Process	GO:0051241	negative regulation of multicellular organismal process	0.701557525	0.987259685	0	1	1	142
GO:0072524 pyridine-containing compound metabolic process	1	0.987259685	0.51	0.007	Biological Process	GO:0072524	pyridine-containing compound metabolic process	0.701557525	0.987259685	0	1	1	142
GO:0005887 integral component of plasma membrane	2	0.987704186	1.17	0.019	Cellular Component	GO:0005887	integral component of plasma membrane	0.214929592	0.987704186	0	2	2	106
GO:0005666 DNA-directed RNA polymerase III complex	1	0.987704186	0.585	0.033	Cellular Component	GO:0005666	DNA-directed RNA polymerase III complex	0.218389795	0.987704186	0	1	1	30
GO:0043596 nuclear replication fork	1	0.987704186	0.585	0.032	Cellular Component	GO:0043596	nuclear replication fork	0.224787849	0.987704186	0	1	1	31
GO:0010150 leaf senescence	1	0.988758277	0.51	0.007	Biological Process	GO:0010150	leaf senescence	0.704095918	0.988758277	0	1	1	143
GO:0044702 single organism reproductive process	13	0.988758277	6.633	0.008	Biological Process	GO:0044702	single organism reproductive process	0.704741966	0.988758277	0	13	13	1723
GO:0010260 organ senescence	1	0.98989455	0.51	0.007	Biological Process	GO:0010260	organ senescence	0.70661283	0.98989455	0	1	1	144
GO:0098542 defense response to other organism	8	0.990605003	4.082	0.007	Biological Process	GO:0098542	defense response to other organism	0.70853845	0.990605003	0	8	8	1091
GO:0034220 ion transmembrane transport	4	0.990605003	2.041	0.007	Biological Process	GO:0034220	ion transmembrane transport	0.709243453	0.990605003	0	4	4	567
GO:0071215 cellular response to abscisic acid stimulus	2	0.991807293	1.02	0.007	Biological Process	GO:0071215	cellular response to abscisic acid stimulus	0.711167287	0.991807293	0	2	2	293
GO:0015405 P-P-bond-hydrolysis-driven transmembrane transporter activity	1	0.991964634	0.546	0.005	Molecular Function	GO:0015405	P-P-bond-hydrolysis-driven transmembrane transporter activity	0.854040981	0.991964634	0	1	1	222
GO:0008168 methyltransferase activity	2	0.991964634	1.093	0.005	Molecular Function	GO:0008168	methyltransferase activity	0.855907611	0.991964634	0	2	2	395
GO:0015399 primary active transmembrane transporter activity	1	0.991964634	0.546	0.004	Molecular Function	GO:0015399	primary active transmembrane transporter activity	0.856562933	0.991964634	0	1	1	224
GO:0048584 positive regulation of response to stimulus	2	0.996223281	1.02	0.007	Biological Process	GO:0048584	positive regulation of response to stimulus	0.716430312	0.996223281	0	2	2	296
GO:0045333 cellular respiration	1	0.996223281	0.51	0.007	Biological Process	GO:0045333	cellular respiration	0.716469262	0.996223281	0	1	1	148
GO:0032580 Golgi cisterna membrane	1	1	0.585	0.029	Cellular Component	GO:0032580	Golgi cisterna membrane	0.243671279	1	0	1	1	34
GO:0005788 endoplasmic reticulum lumen	1	1	0.585	0.024	Cellular Component	GO:0005788	endoplasmic reticulum lumen	0.285972998	1	0	1	1	41
GO:0005874 microtubule	3	1	1.754	0.012	Cellular Component	GO:0005874	microtubule	0.317321431	1	0	3	3	242
GO:0005783 endoplasmic reticulum	12	1	7.018	0.01	Cellular Component	GO:0005783	endoplasmic reticulum	0.32004647	1	0	12	12	1245
GO:0031201 SNARE complex	1	1	0.585	0.021	Cellular Component	GO:0031201	SNARE complex	0.325921832	1	0	1	1	48
GO:0005657 replication fork	1	1	0.585	0.02	Cellular Component	GO:0005657	replication fork	0.331444415	1	0	1	1	49
GO:0099512 supramolecular fiber	3	1	1.754	0.012	Cellular Component	GO:0099512	supramolecular fiber	0.339664846	1	0	3	3	252
GO:0099513 polymeric cytoskeletal fiber	3	1	1.754	0.012	Cellular Component	GO:0099513	polymeric cytoskeletal fiber	0.339664846	1	0	3	3	252
GO:0005811 lipid particle	1	1	0.585	0.018	Cellular Component	GO:0005811	lipid particle	0.368863173	1	0	1	1	56
GO:0044459 plasma membrane part	4	1	2.339	0.011	Cellular Component	GO:0044459	plasma membrane part	0.369407013	1	0	4	4	376
GO:0071944 cell periphery	36	1	21.053	0.009	Cellular Component	GO:0071944	cell periphery	0.375315464	1	0	36	36	4152
GO:0044452 nucleolar part	1	1	0.585	0.016	Cellular Component	GO:0044452	nucleolar part	0.409083966	1	0	1	1	64
GO:0046658 anchored component of plasma membrane	2	1	1.17	0.012	Cellular Component	GO:0046658	anchored component of plasma membrane	0.41419142	1	0	2	2	173
GO:0031410 cytoplasmic vesicle	4	1	2.339	0.01	Cellular Component	GO:0031410	cytoplasmic vesicle	0.441133645	1	0	4	4	415
GO:0000325 plant-type vacuole	2	1	1.17	0.011	Cellular Component	GO:0000325	plant-type vacuole	0.453176672	1	0	2	2	187
GO:0015630 microtubule cytoskeleton	3	1	1.754	0.01	Cellular Component	GO:0015630	microtubule cytoskeleton	0.455845157	1	0	3	3	305
GO:0030176 integral component of endoplasmic reticulum membrane	1	1	0.585	0.012	Cellular Component	GO:0030176	integral component of endoplasmic reticulum membrane	0.498832168	1	0	1	1	84
GO:0016591 DNA-directed RNA polymerase II, holoenzyme	1	1	0.585	0.012	Cellular Component	GO:0016591	DNA-directed RNA polymerase II, holoenzyme	0.502945227	1	0	1	1	85
GO:0090406 pollen tube	1	1	0.585	0.012	Cellular Component	GO:0090406	pollen tube	0.502945227	1	0	1	1	85
GO:0031227 intrinsic component of endoplasmic reticulum membrane	1	1	0.585	0.012	Cellular Component	GO:0031227	intrinsic component of endoplasmic reticulum membrane	0.507024726	1	0	1	1	86
GO:0031224 intrinsic component of membrane	58	1	33.918	0.008	Cellular Component	GO:0031224	intrinsic component of membrane	0.508444348	1	0	58	58	7057
GO:0016021 integral component of membrane	56	1	32.749	0.008	Cellular Component	GO:0016021	integral component of membrane	0.539022171	1	0	56	56	6870
GO:0044430 cytoskeletal part	3	1	1.754	0.009	Cellular Component	GO:0044430	cytoskeletal part	0.539670056	1	0	3	3	346
GO:0016023 cytoplasmic, membrane-bounded vesicle	3	1	1.754	0.008	Cellular Component	GO:0016023	cytoplasmic, membrane-bounded vesicle	0.583367922	1	0	3	3	369
GO:0061695 transferase complex, transferring phosphorus-containing groups	2	1	1.17	0.008	Cellular Component	GO:0061695	transferase complex, transferring phosphorus-containing groups	0.586157244	1	0	2	2	240
GO:0031988 membrane-bounded vesicle	3	1	1.754	0.008	Cellular Component	GO:0031988	membrane-bounded vesicle	0.606884349	1	0	3	3	382
GO:0032993 protein-DNA complex	1	1	0.585	0.009	Cellular Component	GO:0032993	protein-DNA complex	0.608672909	1	0	1	1	114
GO:0031982 vesicle	4	1	2.339	0.008	Cellular Component	GO:0031982	vesicle	0.614645941	1	0	4	4	518
GO:0012505 endomembrane system	20	1	11.696	0.008	Cellular Component	GO:0012505	endomembrane system	0.621550852	1	0	20	20	2561
GO:0055029 nuclear DNA-directed RNA polymerase complex	1	1	0.585	0.008	Cellular Component	GO:0055029	nuclear DNA-directed RNA polymerase complex	0.630642064	1	0	1	1	121
GO:0042995 cell projection	1	1	0.585	0.008	Cellular Component	GO:0042995	cell projection	0.636690631	1	0	1	1	123
GO:0070469 respiratory chain	1	1	0.585	0.008	Cellular Component	GO:0070469	respiratory chain	0.651384676	1	0	1	1	128
GO:0000428 DNA-directed RNA polymerase complex	1	1	0.585	0.008	Cellular Component	GO:0000428	DNA-directed RNA polymerase complex	0.665487755	1	0	1	1	133
GO:0009705 plant-type vacuole membrane	1	1	0.585	0.007	Cellular Component	GO:0009705	plant-type vacuole membrane	0.676360637	1	0	1	1	137
GO:0030880 RNA polymerase complex	1	1	0.585	0.007	Cellular Component	GO:0030880	RNA polymerase complex	0.686882109	1	0	1	1	141
GO:0005856 cytoskeleton	3	1	1.754	0.007	Cellular Component	GO:0005856	cytoskeleton	0.703720514	1	0	3	3	442
GO:0044425 membrane part	58	1	33.918	0.008	Cellular Component	GO:0044425	membrane part	0.715805223	1	0	58	58	7474
GO:0006261 DNA-dependent DNA replication	1	1	0.51	0.007	Biological Process	GO:0006261	DNA-dependent DNA replication	0.721273223	1	0	1	1	150
GO:0016310 phosphorylation	13	1	6.633	0.007	Biological Process	GO:0016310	phosphorylation	0.722425858	1	0	13	13	1746
GO:0010118 stomatal movement	1	1	0.51	0.007	Biological Process	GO:0010118	stomatal movement	0.723644748	1	0	1	1	151
GO:0045859 regulation of protein kinase activity	1	1	0.51	0.007	Biological Process	GO:0045859	regulation of protein kinase activity	0.723644748	1	0	1	1	151
GO:0009116 nucleoside metabolic process	2	1	1.02	0.007	Biological Process	GO:0009116	nucleoside metabolic process	0.725023836	1	0	2	2	301
GO:0006733 oxidoreduction coenzyme metabolic process	1	1	0.51	0.006	Biological Process	GO:0006733	oxidoreduction coenzyme metabolic process	0.730639543	1	0	1	1	154
GO:0051093 negative regulation of developmental process	1	1	0.51	0.006	Biological Process	GO:0051093	negative regulation of developmental process	0.730639543	1	0	1	1	154
GO:0043549 regulation of kinase activity	1	1	0.51	0.006	Biological Process	GO:0043549	regulation of kinase activity	0.735204595	1	0	1	1	156
GO:0048608 reproductive structure development	9	1	4.592	0.007	Biological Process	GO:0048608	reproductive structure development	0.743872645	1	0	9	9	1260
GO:0003006 developmental process involved in reproduction	11	1	5.612	0.007	Biological Process	GO:0003006	developmental process involved in reproduction	0.744038254	1	0	11	11	1519
GO:0042180 cellular ketone metabolic process	1	1	0.51	0.006	Biological Process	GO:0042180	cellular ketone metabolic process	0.744105054	1	0	1	1	160
GO:0044087 regulation of cellular component biogenesis	1	1	0.51	0.006	Biological Process	GO:0044087	regulation of cellular component biogenesis	0.746283262	1	0	1	1	161
GO:0061458 reproductive system development	9	1	4.592	0.007	Biological Process	GO:0061458	reproductive system development	0.746374324	1	0	9	9	1263
GO:0034655 nucleobase-containing compound catabolic process	1	1	0.51	0.006	Biological Process	GO:0034655	nucleobase-containing compound catabolic process	0.748443022	1	0	1	1	162
GO:0001932 regulation of protein phosphorylation	1	1	0.51	0.006	Biological Process	GO:0001932	regulation of protein phosphorylation	0.752707821	1	0	1	1	164
GO:0009267 cellular response to starvation	1	1	0.51	0.006	Biological Process	GO:0009267	cellular response to starvation	0.752707821	1	0	1	1	164
GO:0012501 programmed cell death	1	1	0.51	0.006	Biological Process	GO:0012501	programmed cell death	0.752707821	1	0	1	1	164
GO:0044550 secondary metabolite biosynthetic process	1	1	0.51	0.006	Biological Process	GO:0044550	secondary metabolite biosynthetic process	0.754813167	1	0	1	1	165
GO:0046148 pigment biosynthetic process	1	1	0.51	0.006	Biological Process	GO:0046148	pigment biosynthetic process	0.754813167	1	0	1	1	165
GO:1901659 glycosyl compound biosynthetic process	1	1	0.51	0.006	Biological Process	GO:1901659	glycosyl compound biosynthetic process	0.758970508	1	0	1	1	167
GO:0009416 response to light stimulus	5	1	2.551	0.007	Biological Process	GO:0009416	response to light stimulus	0.759544519	1	0	5	5	746
GO:0015980 energy derivation by oxidation of organic compounds	1	1	0.51	0.006	Biological Process	GO:0015980	energy derivation by oxidation of organic compounds	0.761022803	1	0	1	1	168
GO:0009751 response to salicylic acid	1	1	0.51	0.006	Biological Process	GO:0009751	response to salicylic acid	0.763057712	1	0	1	1	169
GO:0046034 ATP metabolic process	1	1	0.51	0.006	Biological Process	GO:0046034	ATP metabolic process	0.763057712	1	0	1	1	169
GO:0044272 sulfur compound biosynthetic process	1	1	0.51	0.006	Biological Process	GO:0044272	sulfur compound biosynthetic process	0.765075381	1	0	1	1	170
GO:0090502 RNA phosphodiester bond hydrolysis, endonucleolytic	1	1	0.51	0.006	Biological Process	GO:0090502	RNA phosphodiester bond hydrolysis, endonucleolytic	0.765075381	1	0	1	1	170
GO:0048638 regulation of developmental growth	1	1	0.51	0.006	Biological Process	GO:0048638	regulation of developmental growth	0.76905958	1	0	1	1	172
GO:0045892 negative regulation of transcription, DNA-templated	2	1	1.02	0.006	Biological Process	GO:0045892	negative regulation of transcription, DNA-templated	0.773527463	1	0	2	2	332
GO:0015931 nucleobase-containing compound transport	1	1	0.51	0.006	Biological Process	GO:0015931	nucleobase-containing compound transport	0.774910174	1	0	1	1	175
GO:1902679 negative regulation of RNA biosynthetic process	2	1	1.02	0.006	Biological Process	GO:1902679	negative regulation of RNA biosynthetic process	0.774960736	1	0	2	2	333
GO:1903507 negative regulation of nucleic acid-templated transcription	2	1	1.02	0.006	Biological Process	GO:1903507	negative regulation of nucleic acid-templated transcription	0.774960736	1	0	2	2	333
GO:0006575 cellular modified amino acid metabolic process	1	1	0.51	0.006	Biological Process	GO:0006575	cellular modified amino acid metabolic process	0.776827414	1	0	1	1	176
GO:0006091 generation of precursor metabolites and energy	3	1	1.531	0.006	Biological Process	GO:0006091	generation of precursor metabolites and energy	0.776918404	1	0	3	3	482
GO:0006461 protein complex assembly	3	1	1.531	0.006	Biological Process	GO:0006461	protein complex assembly	0.776918404	1	0	3	3	482
GO:0070271 protein complex biogenesis	3	1	1.531	0.006	Biological Process	GO:0070271	protein complex biogenesis	0.776918404	1	0	3	3	482
GO:0006486 protein glycosylation	1	1	0.51	0.006	Biological Process	GO:0006486	protein glycosylation	0.778728406	1	0	1	1	177
GO:0009205 purine ribonucleoside triphosphate metabolic process	1	1	0.51	0.006	Biological Process	GO:0009205	purine ribonucleoside triphosphate metabolic process	0.778728406	1	0	1	1	177
GO:0042325 regulation of phosphorylation	1	1	0.51	0.006	Biological Process	GO:0042325	regulation of phosphorylation	0.778728406	1	0	1	1	177
GO:0043413 macromolecule glycosylation	1	1	0.51	0.006	Biological Process	GO:0043413	macromolecule glycosylation	0.778728406	1	0	1	1	177
GO:0051253 negative regulation of RNA metabolic process	2	1	1.02	0.006	Biological Process	GO:0051253	negative regulation of RNA metabolic process	0.779213356	1	0	2	2	336
GO:0051649 establishment of localization in cell	6	1	3.061	0.007	Biological Process	GO:0051649	establishment of localization in cell	0.780338501	1	0	6	6	904
GO:0009101 glycoprotein biosynthetic process	1	1	0.51	0.006	Biological Process	GO:0009101	glycoprotein biosynthetic process	0.780613287	1	0	1	1	178
GO:0044432 endoplasmic reticulum part	4	1	2.339	0.006	Cellular Component	GO:0044432	endoplasmic reticulum part	0.780837453	1	0	4	4	649
GO:0098662 inorganic cation transmembrane transport	2	1	1.02	0.006	Biological Process	GO:0098662	inorganic cation transmembrane transport	0.782009405	1	0	2	2	338
GO:0031669 cellular response to nutrient levels	1	1	0.51	0.006	Biological Process	GO:0031669	cellular response to nutrient levels	0.782482193	1	0	1	1	179
GO:0009314 response to radiation	5	1	2.551	0.006	Biological Process	GO:0009314	response to radiation	0.783233392	1	0	5	5	770
GO:0000278 mitotic cell cycle	2	1	1.02	0.006	Biological Process	GO:0000278	mitotic cell cycle	0.78339581	1	0	2	2	339
GO:0051301 cell division	3	1	1.531	0.006	Biological Process	GO:0051301	cell division	0.784013648	1	0	3	3	488
GO:0009144 purine nucleoside triphosphate metabolic process	1	1	0.51	0.006	Biological Process	GO:0009144	purine nucleoside triphosphate metabolic process	0.784335259	1	0	1	1	180
GO:0009966 regulation of signal transduction	2	1	1.02	0.006	Biological Process	GO:0009966	regulation of signal transduction	0.786145536	1	0	2	2	341
GO:0009100 glycoprotein metabolic process	1	1	0.51	0.005	Biological Process	GO:0009100	glycoprotein metabolic process	0.789800746	1	0	1	1	183
GO:0005774 vacuolar membrane	4	1	2.339	0.006	Cellular Component	GO:0005774	vacuolar membrane	0.792776226	1	0	4	4	661
GO:0023051 regulation of signaling	2	1	1.02	0.006	Biological Process	GO:0023051	regulation of signaling	0.794212218	1	0	2	2	347
GO:0044437 vacuolar part	4	1	2.339	0.006	Cellular Component	GO:0044437	vacuolar part	0.794714941	1	0	4	4	663
GO:0000226 microtubule cytoskeleton organization	1	1	0.51	0.005	Biological Process	GO:0000226	microtubule cytoskeleton organization	0.796874275	1	0	1	1	187
GO:0009199 ribonucleoside triphosphate metabolic process	1	1	0.51	0.005	Biological Process	GO:0009199	ribonucleoside triphosphate metabolic process	0.798605334	1	0	1	1	188
GO:0010646 regulation of cell communication	2	1	1.02	0.006	Biological Process	GO:0010646	regulation of cell communication	0.804551104	1	0	2	2	355
GO:0000139 Golgi membrane	3	1	1.754	0.006	Cellular Component	GO:0000139	Golgi membrane	0.805354281	1	0	3	3	524
GO:0016482 cytoplasmic transport	3	1	1.531	0.006	Biological Process	GO:0016482	cytoplasmic transport	0.806335427	1	0	3	3	508
GO:0051338 regulation of transferase activity	1	1	0.51	0.005	Biological Process	GO:0051338	regulation of transferase activity	0.807042929	1	0	1	1	193
GO:0031301 integral component of organelle membrane	1	1	0.585	0.005	Cellular Component	GO:0031301	integral component of organelle membrane	0.809422125	1	0	1	1	201
GO:0022603 regulation of anatomical structure morphogenesis	1	1	0.51	0.005	Biological Process	GO:0022603	regulation of anatomical structure morphogenesis	0.815128752	1	0	1	1	198
GO:0033692 cellular polysaccharide biosynthetic process	1	1	0.51	0.005	Biological Process	GO:0033692	cellular polysaccharide biosynthetic process	0.815128752	1	0	1	1	198
GO:0045934 negative regulation of nucleobase-containing compound metabolic process	2	1	1.02	0.005	Biological Process	GO:0045934	negative regulation of nucleobase-containing compound metabolic process	0.815631106	1	0	2	2	364
GO:0031300 intrinsic component of organelle membrane	1	1	0.585	0.005	Cellular Component	GO:0031300	intrinsic component of organelle membrane	0.815636688	1	0	1	1	205
GO:0009141 nucleoside triphosphate metabolic process	1	1	0.51	0.005	Biological Process	GO:0009141	nucleoside triphosphate metabolic process	0.816704999	1	0	1	1	199
GO:0031985 Golgi cisterna	1	1	0.585	0.005	Cellular Component	GO:0031985	Golgi cisterna	0.818667995	1	0	1	1	207
GO:0044454 nuclear chromosome part	1	1	0.585	0.005	Cellular Component	GO:0044454	nuclear chromosome part	0.820165015	1	0	1	1	208
GO:0009126 purine nucleoside monophosphate metabolic process	1	1	0.51	0.005	Biological Process	GO:0009126	purine nucleoside monophosphate metabolic process	0.821353961	1	0	1	1	202
GO:0009167 purine ribonucleoside monophosphate metabolic process	1	1	0.51	0.005	Biological Process	GO:0009167	purine ribonucleoside monophosphate metabolic process	0.821353961	1	0	1	1	202
GO:0042594 response to starvation	1	1	0.51	0.005	Biological Process	GO:0042594	response to starvation	0.821353961	1	0	1	1	202
GO:0010243 response to organonitrogen compound	1	1	0.51	0.005	Biological Process	GO:0010243	response to organonitrogen compound	0.824387905	1	0	1	1	204
GO:0048367 shoot system development	6	1	3.061	0.006	Biological Process	GO:0048367	shoot system development	0.825243444	1	0	6	6	959
GO:0098655 cation transmembrane transport	2	1	1.02	0.005	Biological Process	GO:0098655	cation transmembrane transport	0.831757506	1	0	2	2	378
GO:0009856 pollination	2	1	1.02	0.005	Biological Process	GO:0009856	pollination	0.833955116	1	0	2	2	380
GO:0000228 nuclear chromosome	1	1	0.585	0.005	Cellular Component	GO:0000228	nuclear chromosome	0.834475693	1	0	1	1	218
GO:0005795 Golgi stack	1	1	0.585	0.005	Cellular Component	GO:0005795	Golgi stack	0.834475693	1	0	1	1	218
GO:0070085 glycosylation	1	1	0.51	0.005	Biological Process	GO:0070085	glycosylation	0.834608602	1	0	1	1	211
GO:0044706 multi-multicellular organism process	2	1	1.02	0.005	Biological Process	GO:0044706	multi-multicellular organism process	0.835044226	1	0	2	2	381
GO:0022414 reproductive process	13	1	6.633	0.007	Biological Process	GO:0022414	reproductive process	0.835161532	1	0	13	13	1922
GO:0051641 cellular localization	7	1	3.571	0.006	Biological Process	GO:0051641	cellular localization	0.835661851	1	0	7	7	1113
GO:0097306 cellular response to alcohol	2	1	1.02	0.005	Biological Process	GO:0097306	cellular response to alcohol	0.836126912	1	0	2	2	382
GO:1901605 alpha-amino acid metabolic process	2	1	1.02	0.005	Biological Process	GO:1901605	alpha-amino acid metabolic process	0.839336733	1	0	2	2	385
GO:0005886 plasma membrane	24	1	14.035	0.007	Cellular Component	GO:0005886	plasma membrane	0.839348209	1	0	24	24	3462
GO:0000003 reproduction	13	1	6.633	0.007	Biological Process	GO:0000003	reproduction	0.8398543	1	0	13	13	1931
GO:0044270 cellular nitrogen compound catabolic process	1	1	0.51	0.005	Biological Process	GO:0044270	cellular nitrogen compound catabolic process	0.841544629	1	0	1	1	216
GO:0046700 heterocycle catabolic process	1	1	0.51	0.005	Biological Process	GO:0046700	heterocycle catabolic process	0.841544629	1	0	1	1	216
GO:0009908 flower development	3	1	1.531	0.006	Biological Process	GO:0009908	flower development	0.841647114	1	0	3	3	544
GO:0009161 ribonucleoside monophosphate metabolic process	1	1	0.51	0.005	Biological Process	GO:0009161	ribonucleoside monophosphate metabolic process	0.845566527	1	0	1	1	219
GO:0031668 cellular response to extracellular stimulus	1	1	0.51	0.005	Biological Process	GO:0031668	cellular response to extracellular stimulus	0.845566527	1	0	1	1	219
GO:0048580 regulation of post-embryonic development	2	1	1.02	0.005	Biological Process	GO:0048580	regulation of post-embryonic development	0.848629031	1	0	2	2	394
GO:0098791 Golgi subcompartment	2	1	1.17	0.005	Cellular Component	GO:0098791	Golgi subcompartment	0.849455008	1	0	2	2	408
GO:0090567 reproductive shoot system development	3	1	1.531	0.005	Biological Process	GO:0090567	reproductive shoot system development	0.852966374	1	0	3	3	557
GO:0071496 cellular response to external stimulus	1	1	0.51	0.004	Biological Process	GO:0071496	cellular response to external stimulus	0.853308147	1	0	1	1	225
GO:0043900 regulation of multi-organism process	1	1	0.51	0.004	Biological Process	GO:0043900	regulation of multi-organism process	0.855801898	1	0	1	1	227
GO:1901607 alpha-amino acid biosynthetic process	1	1	0.51	0.004	Biological Process	GO:1901607	alpha-amino acid biosynthetic process	0.857032911	1	0	1	1	228
GO:0016020 membrane	72	1	42.105	0.008	Cellular Component	GO:0016020	membrane	0.858135734	1	0	72	72	9598
GO:0045087 innate immune response	2	1	1.02	0.005	Biological Process	GO:0045087	innate immune response	0.859324375	1	0	2	2	405
GO:0006796 phosphate-containing compound metabolic process	17	1	8.673	0.007	Biological Process	GO:0006796	phosphate-containing compound metabolic process	0.861147691	1	0	17	17	2504
GO:0090305 nucleic acid phosphodiester bond hydrolysis	2	1	1.02	0.005	Biological Process	GO:0090305	nucleic acid phosphodiester bond hydrolysis	0.861193536	1	0	2	2	407
GO:0044265 cellular macromolecule catabolic process	4	1	2.041	0.006	Biological Process	GO:0044265	cellular macromolecule catabolic process	0.86229784	1	0	4	4	721
GO:0090501 RNA phosphodiester bond hydrolysis	1	1	0.51	0.004	Biological Process	GO:0090501	RNA phosphodiester bond hydrolysis	0.863032893	1	0	1	1	233
GO:0009793 embryo development ending in seed dormancy	2	1	1.02	0.005	Biological Process	GO:0009793	embryo development ending in seed dormancy	0.864864167	1	0	2	2	411
GO:0033036 macromolecule localization	8	1	4.082	0.006	Biological Process	GO:0033036	macromolecule localization	0.865130327	1	0	8	8	1301
GO:0005789 endoplasmic reticulum membrane	3	1	1.754	0.005	Cellular Component	GO:0005789	endoplasmic reticulum membrane	0.865176112	1	0	3	3	591
GO:0022900 electron transport chain	1	1	0.51	0.004	Biological Process	GO:0022900	electron transport chain	0.867651959	1	0	1	1	237
GO:0031667 response to nutrient levels	1	1	0.51	0.004	Biological Process	GO:0031667	response to nutrient levels	0.867651959	1	0	1	1	237
GO:0044431 Golgi apparatus part	4	1	2.339	0.005	Cellular Component	GO:0044431	Golgi apparatus part	0.867885576	1	0	4	4	753
GO:0042175 nuclear outer membrane-endoplasmic reticulum membrane network	3	1	1.754	0.005	Cellular Component	GO:0042175	nuclear outer membrane-endoplasmic reticulum membrane network	0.868178719	1	0	3	3	595
GO:0009409 response to cold	2	1	1.02	0.005	Biological Process	GO:0009409	response to cold	0.86932787	1	0	2	2	416
GO:0000271 polysaccharide biosynthetic process	1	1	0.51	0.004	Biological Process	GO:0000271	polysaccharide biosynthetic process	0.869903038	1	0	1	1	239
GO:0009123 nucleoside monophosphate metabolic process	1	1	0.51	0.004	Biological Process	GO:0009123	nucleoside monophosphate metabolic process	0.871014251	1	0	1	1	240
GO:0016741 transferase activity, transferring one-carbon groups	2	1	1.093	0.005	Molecular Function	GO:0016741	transferase activity, transferring one-carbon groups	0.871675835	1	0	2	2	412
GO:0006955 immune response	2	1	1.02	0.005	Biological Process	GO:0006955	immune response	0.871940992	1	0	2	2	419
GO:0071407 cellular response to organic cyclic compound	1	1	0.51	0.004	Biological Process	GO:0071407	cellular response to organic cyclic compound	0.872116021	1	0	1	1	241
GO:0006793 phosphorus metabolic process	17	1	8.673	0.007	Biological Process	GO:0006793	phosphorus metabolic process	0.874059964	1	0	17	17	2536
GO:0051603 proteolysis involved in cellular protein catabolic process	3	1	1.531	0.005	Biological Process	GO:0051603	proteolysis involved in cellular protein catabolic process	0.874985173	1	0	3	3	585
GO:0019439 aromatic compound catabolic process	1	1	0.51	0.004	Biological Process	GO:0019439	aromatic compound catabolic process	0.876430253	1	0	1	1	245
GO:0046128 purine ribonucleoside metabolic process	1	1	0.51	0.004	Biological Process	GO:0046128	purine ribonucleoside metabolic process	0.876430253	1	0	1	1	245
GO:0009150 purine ribonucleotide metabolic process	1	1	0.51	0.004	Biological Process	GO:0009150	purine ribonucleotide metabolic process	0.87748599	1	0	1	1	246
GO:0019220 regulation of phosphate metabolic process	1	1	0.51	0.004	Biological Process	GO:0019220	regulation of phosphate metabolic process	0.87748599	1	0	1	1	246
GO:0048437 floral organ development	1	1	0.51	0.004	Biological Process	GO:0048437	floral organ development	0.87748599	1	0	1	1	246
GO:0051174 regulation of phosphorus metabolic process	1	1	0.51	0.004	Biological Process	GO:0051174	regulation of phosphorus metabolic process	0.878532753	1	0	1	1	247
GO:0008324 cation transmembrane transporter activity	2	1	1.093	0.005	Molecular Function	GO:0008324	cation transmembrane transporter activity	0.879369723	1	0	2	2	421
GO:0042278 purine nucleoside metabolic process	1	1	0.51	0.004	Biological Process	GO:0042278	purine nucleoside metabolic process	0.879570618	1	0	1	1	248
GO:0044257 cellular protein catabolic process	3	1	1.531	0.005	Biological Process	GO:0044257	cellular protein catabolic process	0.881419323	1	0	3	3	594
GO:0008652 cellular amino acid biosynthetic process	1	1	0.51	0.004	Biological Process	GO:0008652	cellular amino acid biosynthetic process	0.881619953	1	0	1	1	250
GO:0010038 response to metal ion	2	1	1.02	0.005	Biological Process	GO:0010038	response to metal ion	0.883514002	1	0	2	2	433
GO:1902580 single-organism cellular localization	2	1	1.02	0.005	Biological Process	GO:1902580	single-organism cellular localization	0.885086456	1	0	2	2	435
GO:0009893 positive regulation of metabolic process	6	1	3.061	0.006	Biological Process	GO:0009893	positive regulation of metabolic process	0.886488209	1	0	6	6	1056
GO:0009737 response to abscisic acid	3	1	1.531	0.005	Biological Process	GO:0009737	response to abscisic acid	0.887558932	1	0	3	3	603
GO:1901361 organic cyclic compound catabolic process	1	1	0.51	0.004	Biological Process	GO:1901361	organic cyclic compound catabolic process	0.887562096	1	0	1	1	256
GO:0009790 embryo development	2	1	1.02	0.005	Biological Process	GO:0009790	embryo development	0.888172858	1	0	2	2	439
GO:2000113 negative regulation of cellular macromolecule biosynthetic process	2	1	1.02	0.005	Biological Process	GO:2000113	negative regulation of cellular macromolecule biosynthetic process	0.890437288	1	0	2	2	442
GO:0010558 negative regulation of macromolecule biosynthetic process	2	1	1.02	0.005	Biological Process	GO:0010558	negative regulation of macromolecule biosynthetic process	0.89118264	1	0	2	2	443
GO:0055086 nucleobase-containing small molecule metabolic process	2	1	1.02	0.004	Biological Process	GO:0055086	nucleobase-containing small molecule metabolic process	0.894839621	1	0	2	2	448
GO:0006163 purine nucleotide metabolic process	1	1	0.51	0.004	Biological Process	GO:0006163	purine nucleotide metabolic process	0.8950258	1	0	1	1	264
GO:0004519 endonuclease activity	1	1	0.546	0.004	Molecular Function	GO:0004519	endonuclease activity	0.897926956	1	0	1	1	263
GO:0030163 protein catabolic process	3	1	1.531	0.005	Biological Process	GO:0030163	protein catabolic process	0.898389876	1	0	3	3	620
GO:0051726 regulation of cell cycle	1	1	0.51	0.004	Biological Process	GO:0051726	regulation of cell cycle	0.899438113	1	0	1	1	269
GO:0009259 ribonucleotide metabolic process	1	1	0.51	0.004	Biological Process	GO:0009259	ribonucleotide metabolic process	0.901150927	1	0	1	1	271
GO:0042742 defense response to bacterium	2	1	1.02	0.004	Biological Process	GO:0042742	defense response to bacterium	0.90248806	1	0	2	2	459
GO:0005794 Golgi apparatus	7	1	4.094	0.005	Cellular Component	GO:0005794	Golgi apparatus	0.902887409	1	0	7	7	1276
GO:0002376 immune system process	2	1	1.02	0.004	Biological Process	GO:0002376	immune system process	0.903157146	1	0	2	2	460
GO:0071704 organic substance metabolic process	92	1	46.939	0.008	Biological Process	GO:0071704	organic substance metabolic process	0.904094487	1	0	92	92	11900
GO:0016462 pyrophosphatase activity	6	1	3.279	0.006	Molecular Function	GO:0016462	pyrophosphatase activity	0.904925968	1	0	6	6	1076
GO:0031327 negative regulation of cellular biosynthetic process	2	1	1.02	0.004	Biological Process	GO:0031327	negative regulation of cellular biosynthetic process	0.905138901	1	0	2	2	463
GO:0051172 negative regulation of nitrogen compound metabolic process	2	1	1.02	0.004	Biological Process	GO:0051172	negative regulation of nitrogen compound metabolic process	0.905791064	1	0	2	2	464
GO:0016818 hydrolase activity, acting on acid anhydrides, in phosphorus-containing anhydrides	6	1	3.279	0.006	Molecular Function	GO:0016818	hydrolase activity, acting on acid anhydrides, in phosphorus-containing anhydrides	0.906297076	1	0	6	6	1079
GO:0009991 response to extracellular stimulus	1	1	0.51	0.004	Biological Process	GO:0009991	response to extracellular stimulus	0.906920377	1	0	1	1	278
GO:0009119 ribonucleoside metabolic process	1	1	0.51	0.004	Biological Process	GO:0009119	ribonucleoside metabolic process	0.907716762	1	0	1	1	279
GO:0016817 hydrolase activity, acting on acid anhydrides	6	1	3.279	0.006	Molecular Function	GO:0016817	hydrolase activity, acting on acid anhydrides	0.908544709	1	0	6	6	1084
GO:0009890 negative regulation of biosynthetic process	2	1	1.02	0.004	Biological Process	GO:0009890	negative regulation of biosynthetic process	0.908989773	1	0	2	2	469
GO:0006260 DNA replication	1	1	0.51	0.004	Biological Process	GO:0006260	DNA replication	0.909289253	1	0	1	1	281
GO:0033043 regulation of organelle organization	1	1	0.51	0.004	Biological Process	GO:0033043	regulation of organelle organization	0.910835084	1	0	1	1	283
GO:0031969 chloroplast membrane	1	1	0.585	0.003	Cellular Component	GO:0031969	chloroplast membrane	0.911977177	1	0	1	1	294
GO:0032259 methylation	2	1	1.02	0.004	Biological Process	GO:0032259	methylation	0.916258421	1	0	2	2	481
GO:0042170 plastid membrane	1	1	0.585	0.003	Cellular Component	GO:0042170	plastid membrane	0.917649521	1	0	1	1	302
GO:0071822 protein complex subunit organization	3	1	1.531	0.005	Biological Process	GO:0071822	protein complex subunit organization	0.919291747	1	0	3	3	658
GO:0005802 trans-Golgi network	1	1	0.585	0.003	Cellular Component	GO:0005802	trans-Golgi network	0.920347884	1	0	1	1	306
GO:0043623 cellular protein complex assembly	1	1	0.51	0.003	Biological Process	GO:0043623	cellular protein complex assembly	0.922959816	1	0	1	1	300
GO:0072521 purine-containing compound metabolic process	1	1	0.51	0.003	Biological Process	GO:0072521	purine-containing compound metabolic process	0.922959816	1	0	1	1	300
GO:1901137 carbohydrate derivative biosynthetic process	2	1	1.02	0.004	Biological Process	GO:1901137	carbohydrate derivative biosynthetic process	0.923518539	1	0	2	2	494
GO:0019693 ribose phosphate metabolic process	1	1	0.51	0.003	Biological Process	GO:0019693	ribose phosphate metabolic process	0.926835153	1	0	1	1	306
GO:0006732 coenzyme metabolic process	1	1	0.51	0.003	Biological Process	GO:0006732	coenzyme metabolic process	0.928083335	1	0	1	1	308
GO:0031399 regulation of protein modification process	1	1	0.51	0.003	Biological Process	GO:0031399	regulation of protein modification process	0.928699458	1	0	1	1	309
GO:0005743 mitochondrial inner membrane	1	1	0.585	0.003	Cellular Component	GO:0005743	mitochondrial inner membrane	0.929118276	1	0	1	1	320
GO:0009451 RNA modification	1	1	0.51	0.003	Biological Process	GO:0009451	RNA modification	0.930516495	1	0	1	1	312
GO:0046686 response to cadmium ion	1	1	0.51	0.003	Biological Process	GO:0046686	response to cadmium ion	0.933443075	1	0	1	1	317
GO:0009941 chloroplast envelope	3	1	1.754	0.004	Cellular Component	GO:0009941	chloroplast envelope	0.935517406	1	0	3	3	717
GO:1901698 response to nitrogen compound	1	1	0.51	0.003	Biological Process	GO:1901698	response to nitrogen compound	0.935695774	1	0	1	1	321
GO:0007049 cell cycle	3	1	1.531	0.004	Biological Process	GO:0007049	cell cycle	0.936216123	1	0	3	3	696
GO:0007010 cytoskeleton organization	1	1	0.51	0.003	Biological Process	GO:0007010	cytoskeleton organization	0.936793511	1	0	1	1	323
GO:0008092 cytoskeletal protein binding	1	1	0.546	0.003	Molecular Function	GO:0008092	cytoskeletal protein binding	0.938528961	1	0	1	1	321
GO:0017111 nucleoside-triphosphatase activity	5	1	2.732	0.005	Molecular Function	GO:0017111	nucleoside-triphosphatase activity	0.939838179	1	0	5	5	1015
GO:0000166 nucleotide binding	21	1	11.475	0.006	Molecular Function	GO:0000166	nucleotide binding	0.940400543	1	0	21	21	3245
GO:1901265 nucleoside phosphate binding	21	1	11.475	0.006	Molecular Function	GO:1901265	nucleoside phosphate binding	0.940400543	1	0	21	21	3245
GO:0034613 cellular protein localization	3	1	1.531	0.004	Biological Process	GO:0034613	cellular protein localization	0.941214077	1	0	3	3	709
GO:0009628 response to abiotic stimulus	13	1	6.633	0.006	Biological Process	GO:0009628	response to abiotic stimulus	0.941727773	1	0	13	13	2214
GO:0005654 nucleoplasm	2	1	1.17	0.004	Cellular Component	GO:0005654	nucleoplasm	0.942092182	1	0	2	2	551
GO:0032403 protein complex binding	1	1	0.546	0.003	Molecular Function	GO:0032403	protein complex binding	0.942183942	1	0	1	1	328
GO:0009526 plastid envelope	3	1	1.754	0.004	Cellular Component	GO:0009526	plastid envelope	0.942568026	1	0	3	3	736
GO:0097305 response to alcohol	3	1	1.531	0.004	Biological Process	GO:0097305	response to alcohol	0.942677802	1	0	3	3	713
GO:0016043 cellular component organization	22	1	11.224	0.006	Biological Process	GO:0016043	cellular component organization	0.942889873	1	0	22	22	3448
GO:0048518 positive regulation of biological process	8	1	4.082	0.005	Biological Process	GO:0048518	positive regulation of biological process	0.943020749	1	0	8	8	1500
GO:0009617 response to bacterium	2	1	1.02	0.004	Biological Process	GO:0009617	response to bacterium	0.943138156	1	0	2	2	536
GO:0006886 intracellular protein transport	2	1	1.02	0.004	Biological Process	GO:0006886	intracellular protein transport	0.944735291	1	0	2	2	540
GO:0010629 negative regulation of gene expression	2	1	1.02	0.004	Biological Process	GO:0010629	negative regulation of gene expression	0.94628988	1	0	2	2	544
GO:1901362 organic cyclic compound biosynthetic process	21	1	10.714	0.006	Biological Process	GO:1901362	organic cyclic compound biosynthetic process	0.947097823	1	0	21	21	3337
GO:0005777 peroxisome	1	1	0.585	0.003	Cellular Component	GO:0005777	peroxisome	0.948376695	1	0	1	1	358
GO:0042579 microbody	1	1	0.585	0.003	Cellular Component	GO:0042579	microbody	0.948376695	1	0	1	1	358
GO:0009892 negative regulation of metabolic process	4	1	2.041	0.004	Biological Process	GO:0009892	negative regulation of metabolic process	0.950337467	1	0	4	4	905
GO:0070727 cellular macromolecule localization	3	1	1.531	0.004	Biological Process	GO:0070727	cellular macromolecule localization	0.953827192	1	0	3	3	747
GO:0044085 cellular component biogenesis	8	1	4.082	0.005	Biological Process	GO:0044085	cellular component biogenesis	0.954046849	1	0	8	8	1546
GO:0001071 nucleic acid binding transcription factor activity	9	1	4.918	0.005	Molecular Function	GO:0001071	nucleic acid binding transcription factor activity	0.954722735	1	0	9	9	1670
GO:0003700 transcription factor activity, sequence-specific DNA binding	9	1	4.918	0.005	Molecular Function	GO:0003700	transcription factor activity, sequence-specific DNA binding	0.954722735	1	0	9	9	1670
GO:0042623 ATPase activity, coupled	1	1	0.546	0.003	Molecular Function	GO:0042623	ATPase activity, coupled	0.95892647	1	0	1	1	367
GO:0009117 nucleotide metabolic process	1	1	0.51	0.003	Biological Process	GO:0009117	nucleotide metabolic process	0.959275649	1	0	1	1	374
GO:0097367 carbohydrate derivative binding	18	1	9.836	0.006	Molecular Function	GO:0097367	carbohydrate derivative binding	0.960410872	1	0	18	18	2959
GO:2000241 regulation of reproductive process	1	1	0.51	0.003	Biological Process	GO:2000241	regulation of reproductive process	0.960657413	1	0	1	1	378
GO:0014070 response to organic cyclic compound	1	1	0.51	0.003	Biological Process	GO:0014070	response to organic cyclic compound	0.961330701	1	0	1	1	380
GO:0048522 positive regulation of cellular process	5	1	2.551	0.004	Biological Process	GO:0048522	positive regulation of cellular process	0.962879741	1	0	5	5	1120
GO:0065003 macromolecular complex assembly	3	1	1.531	0.004	Biological Process	GO:0065003	macromolecular complex assembly	0.963173808	1	0	3	3	782
GO:0006753 nucleoside phosphate metabolic process	1	1	0.51	0.003	Biological Process	GO:0006753	nucleoside phosphate metabolic process	0.963598195	1	0	1	1	387
GO:0044427 chromosomal part	1	1	0.585	0.003	Cellular Component	GO:0044427	chromosomal part	0.963661564	1	0	1	1	400
GO:0006281 DNA repair	1	1	0.51	0.003	Biological Process	GO:0006281	DNA repair	0.966609851	1	0	1	1	397
GO:0022607 cellular component assembly	4	1	2.041	0.004	Biological Process	GO:0022607	cellular component assembly	0.968234098	1	0	4	4	980
GO:0050793 regulation of developmental process	3	1	1.531	0.004	Biological Process	GO:0050793	regulation of developmental process	0.968318379	1	0	3	3	805
GO:0019866 organelle inner membrane	1	1	0.585	0.002	Cellular Component	GO:0019866	organelle inner membrane	0.969774684	1	0	1	1	422
GO:0031966 mitochondrial membrane	1	1	0.585	0.002	Cellular Component	GO:0031966	mitochondrial membrane	0.971256545	1	0	1	1	428
GO:0009266 response to temperature stimulus	2	1	1.02	0.003	Biological Process	GO:0009266	response to temperature stimulus	0.971824947	1	0	2	2	633
GO:0051186 cofactor metabolic process	1	1	0.51	0.002	Biological Process	GO:0051186	cofactor metabolic process	0.971909491	1	0	1	1	417
GO:0044451 nucleoplasm part	1	1	0.585	0.002	Cellular Component	GO:0044451	nucleoplasm part	0.972204095	1	0	1	1	432
GO:0031324 negative regulation of cellular metabolic process	2	1	1.02	0.003	Biological Process	GO:0031324	negative regulation of cellular metabolic process	0.972439838	1	0	2	2	636
GO:2000026 regulation of multicellular organismal development	2	1	1.02	0.003	Biological Process	GO:2000026	regulation of multicellular organismal development	0.973824863	1	0	2	2	643
GO:0035639 purine ribonucleoside triphosphate binding	16	1	8.743	0.006	Molecular Function	GO:0035639	purine ribonucleoside triphosphate binding	0.973931221	1	0	16	16	2790
GO:1990234 transferase complex	2	1	1.17	0.003	Cellular Component	GO:1990234	transferase complex	0.974392289	1	0	2	2	667
GO:0005740 mitochondrial envelope	1	1	0.585	0.002	Cellular Component	GO:0005740	mitochondrial envelope	0.974439289	1	0	1	1	442
GO:0010628 positive regulation of gene expression	2	1	1.02	0.003	Biological Process	GO:0010628	positive regulation of gene expression	0.974586011	1	0	2	2	647
GO:0071840 cellular component organization or biogenesis	23	1	11.735	0.006	Biological Process	GO:0071840	cellular component organization or biogenesis	0.974948959	1	0	23	23	3820
GO:0006974 cellular response to DNA damage stimulus	1	1	0.51	0.002	Biological Process	GO:0006974	cellular response to DNA damage stimulus	0.975326994	1	0	1	1	432
GO:0008104 protein localization	4	1	2.041	0.004	Biological Process	GO:0008104	protein localization	0.975584024	1	0	4	4	1023
GO:0015031 protein transport	3	1	1.531	0.004	Biological Process	GO:0015031	protein transport	0.976015396	1	0	3	3	847
GO:0000975 regulatory region DNA binding	4	1	2.186	0.004	Molecular Function	GO:0000975	regulatory region DNA binding	0.976181981	1	0	4	4	1010
GO:0000976 transcription regulatory region sequence-specific DNA binding	4	1	2.186	0.004	Molecular Function	GO:0000976	transcription regulatory region sequence-specific DNA binding	0.976181981	1	0	4	4	1010
GO:0001067 regulatory region nucleic acid binding	4	1	2.186	0.004	Molecular Function	GO:0001067	regulatory region nucleic acid binding	0.976181981	1	0	4	4	1010
GO:0044212 transcription regulatory region DNA binding	4	1	2.186	0.004	Molecular Function	GO:0044212	transcription regulatory region DNA binding	0.976181981	1	0	4	4	1010
GO:0098588 bounding membrane of organelle	9	1	5.263	0.005	Cellular Component	GO:0098588	bounding membrane of organelle	0.976477816	1	0	9	9	1894
GO:0005829 cytosol	19	1	11.111	0.006	Cellular Component	GO:0005829	cytosol	0.97686397	1	0	19	19	3389
GO:0045184 establishment of protein localization	3	1	1.531	0.003	Biological Process	GO:0045184	establishment of protein localization	0.978453108	1	0	3	3	863
GO:0009891 positive regulation of biosynthetic process	2	1	1.02	0.003	Biological Process	GO:0009891	positive regulation of biosynthetic process	0.978882294	1	0	2	2	672
GO:0098805 whole membrane	4	1	2.339	0.004	Cellular Component	GO:0098805	whole membrane	0.979284076	1	0	4	4	1083
GO:0005694 chromosome	1	1	0.585	0.002	Cellular Component	GO:0005694	chromosome	0.979449195	1	0	1	1	468
GO:1902589 single-organism organelle organization	4	1	2.041	0.004	Biological Process	GO:1902589	single-organism organelle organization	0.98023687	1	0	4	4	1057
GO:0005768 endosome	1	1	0.585	0.002	Cellular Component	GO:0005768	endosome	0.98094519	1	0	1	1	477
GO:0001883 purine nucleoside binding	16	1	8.743	0.006	Molecular Function	GO:0001883	purine nucleoside binding	0.981336064	1	0	16	16	2869
GO:0032550 purine ribonucleoside binding	16	1	8.743	0.006	Molecular Function	GO:0032550	purine ribonucleoside binding	0.981336064	1	0	16	16	2869
GO:0001882 nucleoside binding	16	1	8.743	0.006	Molecular Function	GO:0001882	nucleoside binding	0.981812915	1	0	16	16	2875
GO:0032549 ribonucleoside binding	16	1	8.743	0.006	Molecular Function	GO:0032549	ribonucleoside binding	0.981812915	1	0	16	16	2875
GO:0051128 regulation of cellular component organization	1	1	0.51	0.002	Biological Process	GO:0051128	regulation of cellular component organization	0.982849439	1	0	1	1	474
GO:0032555 purine ribonucleotide binding	16	1	8.743	0.006	Molecular Function	GO:0032555	purine ribonucleotide binding	0.982883396	1	0	16	16	2889
GO:0051239 regulation of multicellular organismal process	2	1	1.02	0.003	Biological Process	GO:0051239	regulation of multicellular organismal process	0.983117989	1	0	2	2	702
GO:1990837 sequence-specific double-stranded DNA binding	4	1	2.186	0.004	Molecular Function	GO:1990837	sequence-specific double-stranded DNA binding	0.983437728	1	0	4	4	1067
GO:0010605 negative regulation of macromolecule metabolic process	2	1	1.02	0.003	Biological Process	GO:0010605	negative regulation of macromolecule metabolic process	0.983738974	1	0	2	2	707
GO:0017076 purine nucleotide binding	16	1	8.743	0.006	Molecular Function	GO:0017076	purine nucleotide binding	0.983755581	1	0	16	16	2901
GO:0032553 ribonucleotide binding	16	1	8.743	0.005	Molecular Function	GO:0032553	ribonucleotide binding	0.984856314	1	0	16	16	2917
GO:1902494 catalytic complex	3	1	1.754	0.003	Cellular Component	GO:1902494	catalytic complex	0.985513226	1	0	3	3	951
GO:0005524 ATP binding	13	1	7.104	0.005	Molecular Function	GO:0005524	ATP binding	0.986319164	1	0	13	13	2509
GO:0048519 negative regulation of biological process	5	1	2.551	0.004	Biological Process	GO:0048519	negative regulation of biological process	0.987861027	1	0	5	5	1311
GO:0005730 nucleolus	1	1	0.585	0.002	Cellular Component	GO:0005730	nucleolus	0.988497164	1	0	1	1	537
GO:0044444 cytoplasmic part	63	1	36.842	0.007	Cellular Component	GO:0044444	cytoplasmic part	0.990001626	1	0	63	63	9479
GO:0051716 cellular response to stimulus	17	1	8.673	0.005	Biological Process	GO:0051716	cellular response to stimulus	0.990359535	1	0	17	17	3217
GO:0043565 sequence-specific DNA binding	5	1	2.732	0.004	Molecular Function	GO:0043565	sequence-specific DNA binding	0.990724123	1	0	5	5	1332
GO:1901566 organonitrogen compound biosynthetic process	6	1	3.061	0.004	Biological Process	GO:1901566	organonitrogen compound biosynthetic process	0.991472985	1	0	6	6	1542
GO:0032559 adenyl ribonucleotide binding	13	1	7.104	0.005	Molecular Function	GO:0032559	adenyl ribonucleotide binding	0.991506507	1	0	13	13	2608
GO:0048583 regulation of response to stimulus	2	1	1.02	0.003	Biological Process	GO:0048583	regulation of response to stimulus	0.991588649	1	0	2	2	794
GO:0030554 adenyl nucleotide binding	13	1	7.104	0.005	Molecular Function	GO:0030554	adenyl nucleotide binding	0.991954222	1	0	13	13	2619
GO:0003690 double-stranded DNA binding	4	1	2.186	0.003	Molecular Function	GO:0003690	double-stranded DNA binding	0.991964113	1	0	4	4	1177
GO:0045893 positive regulation of transcription, DNA-templated	1	1	0.51	0.002	Biological Process	GO:0045893	positive regulation of transcription, DNA-templated	0.992484813	1	0	1	1	569
GO:1902680 positive regulation of RNA biosynthetic process	1	1	0.51	0.002	Biological Process	GO:1902680	positive regulation of RNA biosynthetic process	0.99254994	1	0	1	1	570
GO:1903508 positive regulation of nucleic acid-templated transcription	1	1	0.51	0.002	Biological Process	GO:1903508	positive regulation of nucleic acid-templated transcription	0.99254994	1	0	1	1	570
GO:0009507 chloroplast	11	1	6.433	0.004	Cellular Component	GO:0009507	chloroplast	0.992625894	1	0	11	11	2449
GO:0016071 mRNA metabolic process	1	1	0.51	0.002	Biological Process	GO:0016071	mRNA metabolic process	0.992804881	1	0	1	1	574
GO:0044877 macromolecular complex binding	1	1	0.546	0.002	Molecular Function	GO:0044877	macromolecular complex binding	0.993081578	1	0	1	1	569
GO:0031967 organelle envelope	4	1	2.339	0.003	Cellular Component	GO:0031967	organelle envelope	0.993338353	1	0	4	4	1264
GO:0031975 envelope	4	1	2.339	0.003	Cellular Component	GO:0031975	envelope	0.993338353	1	0	4	4	1264
GO:0044429 mitochondrial part	1	1	0.585	0.002	Cellular Component	GO:0044429	mitochondrial part	0.993409237	1	0	1	1	603
GO:0051254 positive regulation of RNA metabolic process	1	1	0.51	0.002	Biological Process	GO:0051254	positive regulation of RNA metabolic process	0.993462084	1	0	1	1	585
GO:0010604 positive regulation of macromolecule metabolic process	2	1	1.02	0.002	Biological Process	GO:0010604	positive regulation of macromolecule metabolic process	0.99440449	1	0	2	2	847
GO:0031090 organelle membrane	11	1	6.433	0.004	Cellular Component	GO:0031090	organelle membrane	0.994463865	1	0	11	11	2506
GO:0006355 regulation of transcription, DNA-templated	11	1	5.612	0.004	Biological Process	GO:0006355	regulation of transcription, DNA-templated	0.995003599	1	0	11	11	2453
GO:1903506 regulation of nucleic acid-templated transcription	11	1	5.612	0.004	Biological Process	GO:1903506	regulation of nucleic acid-templated transcription	0.995003599	1	0	11	11	2453
GO:2001141 regulation of RNA biosynthetic process	11	1	5.612	0.004	Biological Process	GO:2001141	regulation of RNA biosynthetic process	0.995003599	1	0	11	11	2453
GO:0045935 positive regulation of nucleobase-containing compound metabolic process	1	1	0.51	0.002	Biological Process	GO:0045935	positive regulation of nucleobase-containing compound metabolic process	0.995010039	1	0	1	1	616
GO:0006357 regulation of transcription from RNA polymerase II promoter	1	1	0.51	0.002	Biological Process	GO:0006357	regulation of transcription from RNA polymerase II promoter	0.995096331	1	0	1	1	618
GO:0019438 aromatic compound biosynthetic process	16	1	8.163	0.005	Biological Process	GO:0019438	aromatic compound biosynthetic process	0.99511239	1	0	16	16	3219
GO:0098796 membrane protein complex	1	1	0.585	0.002	Cellular Component	GO:0098796	membrane protein complex	0.995301449	1	0	1	1	643
GO:0010557 positive regulation of macromolecule biosynthetic process	1	1	0.51	0.002	Biological Process	GO:0010557	positive regulation of macromolecule biosynthetic process	0.995305621	1	0	1	1	623
GO:0006351 transcription, DNA-templated	12	1	6.122	0.005	Biological Process	GO:0006351	transcription, DNA-templated	0.995399063	1	0	12	12	2625
GO:0097659 nucleic acid-templated transcription	12	1	6.122	0.005	Biological Process	GO:0097659	nucleic acid-templated transcription	0.99542263	1	0	12	12	2626
GO:0048523 negative regulation of cellular process	2	1	1.02	0.002	Biological Process	GO:0048523	negative regulation of cellular process	0.995496152	1	0	2	2	875
GO:0003677 DNA binding	12	1	6.557	0.005	Molecular Function	GO:0003677	DNA binding	0.995643773	1	0	12	12	2589
GO:0034622 cellular macromolecular complex assembly	1	1	0.51	0.002	Biological Process	GO:0034622	cellular macromolecular complex assembly	0.995881644	1	0	1	1	638
GO:0032774 RNA biosynthetic process	12	1	6.122	0.005	Biological Process	GO:0032774	RNA biosynthetic process	0.996017905	1	0	12	12	2653
GO:0032268 regulation of cellular protein metabolic process	1	1	0.51	0.002	Biological Process	GO:0032268	regulation of cellular protein metabolic process	0.996418727	1	0	1	1	654
GO:0031328 positive regulation of cellular biosynthetic process	1	1	0.51	0.002	Biological Process	GO:0031328	positive regulation of cellular biosynthetic process	0.99644988	1	0	1	1	655
GO:0044238 primary metabolic process	77	1	39.286	0.007	Biological Process	GO:0044238	primary metabolic process	0.996460128	1	0	77	77	11260
GO:0018130 heterocycle biosynthetic process	15	1	7.653	0.005	Biological Process	GO:0018130	heterocycle biosynthetic process	0.99659553	1	0	15	15	3144
GO:0051252 regulation of RNA metabolic process	11	1	5.612	0.004	Biological Process	GO:0051252	regulation of RNA metabolic process	0.996676208	1	0	11	11	2530
GO:0005739 mitochondrion	7	1	4.094	0.004	Cellular Component	GO:0005739	mitochondrion	0.996751166	1	0	7	7	1932
GO:0051173 positive regulation of nitrogen compound metabolic process	1	1	0.51	0.001	Biological Process	GO:0051173	positive regulation of nitrogen compound metabolic process	0.996831154	1	0	1	1	668
GO:0019222 regulation of metabolic process	21	1	10.714	0.005	Biological Process	GO:0019222	regulation of metabolic process	0.996848127	1	0	21	21	4044
GO:0006366 transcription from RNA polymerase II promoter	1	1	0.51	0.001	Biological Process	GO:0006366	transcription from RNA polymerase II promoter	0.996940057	1	0	1	1	672
GO:0031984 organelle subcompartment	2	1	1.17	0.002	Cellular Component	GO:0031984	organelle subcompartment	0.997037284	1	0	2	2	958
GO:0097159 organic cyclic compound binding	51	1	27.869	0.006	Molecular Function	GO:0097159	organic cyclic compound binding	0.997127916	1	0	51	51	7937
GO:0051246 regulation of protein metabolic process	1	1	0.51	0.001	Biological Process	GO:0051246	regulation of protein metabolic process	0.997146818	1	0	1	1	680
GO:0046983 protein dimerization activity	1	1	0.546	0.001	Molecular Function	GO:0046983	protein dimerization activity	0.997153871	1	0	1	1	669
GO:0031981 nuclear lumen	3	1	1.754	0.003	Cellular Component	GO:0031981	nuclear lumen	0.997340802	1	0	3	3	1197
GO:0019637 organophosphate metabolic process	1	1	0.51	0.001	Biological Process	GO:0019637	organophosphate metabolic process	0.997431182	1	0	1	1	692
GO:0043233 organelle lumen	4	1	2.339	0.003	Cellular Component	GO:0043233	organelle lumen	0.997521471	1	0	4	4	1414
GO:0070013 intracellular organelle lumen	4	1	2.339	0.003	Cellular Component	GO:0070013	intracellular organelle lumen	0.997521471	1	0	4	4	1414
GO:0034654 nucleobase-containing compound biosynthetic process	13	1	6.633	0.004	Biological Process	GO:0034654	nucleobase-containing compound biosynthetic process	0.997770656	1	0	13	13	2920
GO:0031974 membrane-enclosed lumen	4	1	2.339	0.003	Cellular Component	GO:0031974	membrane-enclosed lumen	0.997961883	1	0	4	4	1443
GO:0019219 regulation of nucleobase-containing compound metabolic process	11	1	5.612	0.004	Biological Process	GO:0019219	regulation of nucleobase-containing compound metabolic process	0.998186257	1	0	11	11	2641
GO:0016887 ATPase activity	1	1	0.546	0.001	Molecular Function	GO:0016887	ATPase activity	0.998193668	1	0	1	1	720
GO:0031326 regulation of cellular biosynthetic process	12	1	6.122	0.004	Biological Process	GO:0031326	regulation of cellular biosynthetic process	0.998517451	1	0	12	12	2838
GO:0009987 cellular process	109	1	55.612	0.007	Biological Process	GO:0009987	cellular process	0.998533108	1	0	109	109	15205
GO:0005488 binding	108	1	59.016	0.007	Molecular Function	GO:0005488	binding	0.998539335	1	0	108	108	14726
GO:0006259 DNA metabolic process	1	1	0.51	0.001	Biological Process	GO:0006259	DNA metabolic process	0.998596926	1	0	1	1	761
GO:0009570 chloroplast stroma	1	1	0.585	0.001	Cellular Component	GO:0009570	chloroplast stroma	0.998618203	1	0	1	1	787
GO:0009532 plastid stroma	1	1	0.585	0.001	Cellular Component	GO:0009532	plastid stroma	0.998698305	1	0	1	1	794
GO:0009889 regulation of biosynthetic process	12	1	6.122	0.004	Biological Process	GO:0009889	regulation of biosynthetic process	0.99871549	1	0	12	12	2864
GO:0044434 chloroplast part	4	1	2.339	0.003	Cellular Component	GO:0044434	chloroplast part	0.998718555	1	0	4	4	1511
GO:0065007 biological regulation	40	1	20.408	0.006	Biological Process	GO:0065007	biological regulation	0.998760682	1	0	40	40	6878
GO:0005737 cytoplasm	70	1	40.936	0.006	Cellular Component	GO:0005737	cytoplasm	0.998768625	1	0	70	70	10910
GO:0044435 plastid part	4	1	2.339	0.003	Cellular Component	GO:0044435	plastid part	0.998828301	1	0	4	4	1524
GO:0003729 mRNA binding	2	1	1.093	0.002	Molecular Function	GO:0003729	mRNA binding	0.99884661	1	0	2	2	1030
GO:0044822 poly(A) RNA binding	2	1	1.093	0.002	Molecular Function	GO:0044822	poly(A) RNA binding	0.99884661	1	0	2	2	1030
GO:2000112 regulation of cellular macromolecule biosynthetic process	11	1	5.612	0.004	Biological Process	GO:2000112	regulation of cellular macromolecule biosynthetic process	0.998967299	1	0	11	11	2741
GO:0010556 regulation of macromolecule biosynthetic process	11	1	5.612	0.004	Biological Process	GO:0010556	regulation of macromolecule biosynthetic process	0.999019115	1	0	11	11	2750
GO:1901360 organic cyclic compound metabolic process	30	1	15.306	0.005	Biological Process	GO:1901360	organic cyclic compound metabolic process	0.999106085	1	0	30	30	5594
GO:0043228 non-membrane-bounded organelle	6	1	3.509	0.003	Cellular Component	GO:0043228	non-membrane-bounded organelle	0.999152391	1	0	6	6	1967
GO:0043232 intracellular non-membrane-bounded organelle	6	1	3.509	0.003	Cellular Component	GO:0043232	intracellular non-membrane-bounded organelle	0.999152391	1	0	6	6	1967
GO:0009058 biosynthetic process	32	1	16.327	0.005	Biological Process	GO:0009058	biosynthetic process	0.999180127	1	0	32	32	5890
GO:0010468 regulation of gene expression	12	1	6.122	0.004	Biological Process	GO:0010468	regulation of gene expression	0.999228869	1	0	12	12	2955
GO:1901363 heterocyclic compound binding	48	1	26.23	0.006	Molecular Function	GO:1901363	heterocyclic compound binding	0.999334469	1	0	48	48	7907
GO:0016567 protein ubiquitination	1	1	0.51	0.001	Biological Process	GO:0016567	protein ubiquitination	0.999335638	1	0	1	1	846
GO:1901576 organic substance biosynthetic process	30	1	15.306	0.005	Biological Process	GO:1901576	organic substance biosynthetic process	0.999341126	1	0	30	30	5660
GO:0043933 macromolecular complex subunit organization	3	1	1.531	0.002	Biological Process	GO:0043933	macromolecular complex subunit organization	0.999344055	1	0	3	3	1349
GO:0031325 positive regulation of cellular metabolic process	1	1	0.51	0.001	Biological Process	GO:0031325	positive regulation of cellular metabolic process	0.999457577	1	0	1	1	869
GO:0032446 protein modification by small protein conjugation	1	1	0.51	0.001	Biological Process	GO:0032446	protein modification by small protein conjugation	0.999503385	1	0	1	1	879
GO:0006464 cellular protein modification process	13	1	6.633	0.004	Biological Process	GO:0006464	cellular protein modification process	0.999544336	1	0	13	13	3209
GO:0036211 protein modification process	13	1	6.633	0.004	Biological Process	GO:0036211	protein modification process	0.999544336	1	0	13	13	3209
GO:0051171 regulation of nitrogen compound metabolic process	11	1	5.612	0.004	Biological Process	GO:0051171	regulation of nitrogen compound metabolic process	0.999556254	1	0	11	11	2886
GO:0044249 cellular biosynthetic process	29	1	14.796	0.005	Biological Process	GO:0044249	cellular biosynthetic process	0.999572661	1	0	29	29	5611
GO:0009536 plastid	11	1	6.433	0.004	Cellular Component	GO:0009536	plastid	0.999580043	1	0	11	11	2977
GO:0043412 macromolecule modification	15	1	7.653	0.004	Biological Process	GO:0043412	macromolecule modification	0.999634452	1	0	15	15	3567
GO:0005634 nucleus	32	1	18.713	0.005	Cellular Component	GO:0005634	nucleus	0.999652747	1	0	32	32	6223
GO:0044237 cellular metabolic process	73	1	37.245	0.006	Biological Process	GO:0044237	cellular metabolic process	0.999660294	1	0	73	73	11361
GO:0080090 regulation of primary metabolic process	13	1	6.633	0.004	Biological Process	GO:0080090	regulation of primary metabolic process	0.99977421	1	0	13	13	3330
GO:0070647 protein modification by small protein conjugation or removal	1	1	0.51	0.001	Biological Process	GO:0070647	protein modification by small protein conjugation or removal	0.999781812	1	0	1	1	972
GO:0044271 cellular nitrogen compound biosynthetic process	17	1	8.673	0.004	Biological Process	GO:0044271	cellular nitrogen compound biosynthetic process	0.999782079	1	0	17	17	3973
GO:0006518 peptide metabolic process	1	1	0.51	0.001	Biological Process	GO:0006518	peptide metabolic process	0.999796748	1	0	1	1	980
GO:0033554 cellular response to stress	2	1	1.02	0.002	Biological Process	GO:0033554	cellular response to stress	0.999815786	1	0	2	2	1274
GO:0031323 regulation of cellular metabolic process	13	1	6.633	0.004	Biological Process	GO:0031323	regulation of cellular metabolic process	0.99987782	1	0	13	13	3433
GO:0060255 regulation of macromolecule metabolic process	13	1	6.633	0.004	Biological Process	GO:0060255	regulation of macromolecule metabolic process	0.99989108	1	0	13	13	3452
GO:0005623 cell	116	1	67.836	0.007	Cellular Component	GO:0005623	cell	0.999897394	1	0	116	116	16647
GO:0044464 cell part	116	1	67.836	0.007	Cellular Component	GO:0044464	cell part	0.999897394	1	0	116	116	16647
GO:0006996 organelle organization	5	1	2.551	0.002	Biological Process	GO:0006996	organelle organization	0.999909426	1	0	5	5	2038
GO:0044428 nuclear part	3	1	1.754	0.002	Cellular Component	GO:0044428	nuclear part	0.999909478	1	0	3	3	1653
GO:0043603 cellular amide metabolic process	1	1	0.51	0.001	Biological Process	GO:0043603	cellular amide metabolic process	0.999912607	1	0	1	1	1075
GO:0006807 nitrogen compound metabolic process	33	1	16.837	0.005	Biological Process	GO:0006807	nitrogen compound metabolic process	0.999924674	1	0	33	33	6521
GO:0019538 protein metabolic process	21	1	10.714	0.004	Biological Process	GO:0019538	protein metabolic process	0.999942227	1	0	21	21	4825
GO:0050789 regulation of biological process	30	1	15.306	0.005	Biological Process	GO:0050789	regulation of biological process	0.99994461	1	0	30	30	6156
GO:0050794 regulation of cellular process	24	1	12.245	0.005	Biological Process	GO:0050794	regulation of cellular process	0.999953516	1	0	24	24	5315
GO:0006725 cellular aromatic compound metabolic process	25	1	12.755	0.005	Biological Process	GO:0006725	cellular aromatic compound metabolic process	0.999955233	1	0	25	25	5470
GO:0016070 RNA metabolic process	15	1	7.653	0.004	Biological Process	GO:0016070	RNA metabolic process	0.999959542	1	0	15	15	3943
GO:0046483 heterocycle metabolic process	22	1	11.224	0.004	Biological Process	GO:0046483	heterocycle metabolic process	0.999992725	1	0	22	22	5332
GO:0044267 cellular protein metabolic process	16	1	8.163	0.004	Biological Process	GO:0044267	cellular protein metabolic process	0.999992759	1	0	16	16	4382
GO:0003723 RNA binding	3	1	1.639	0.002	Molecular Function	GO:0003723	RNA binding	0.999995126	1	0	3	3	1932
GO:0034645 cellular macromolecule biosynthetic process	14	1	7.143	0.003	Biological Process	GO:0034645	cellular macromolecule biosynthetic process	0.999995413	1	0	14	14	4119
GO:0043231 intracellular membrane-bounded organelle	75	1	43.86	0.006	Cellular Component	GO:0043231	intracellular membrane-bounded organelle	0.999996136	1	0	75	75	12646
GO:0043229 intracellular organelle	79	1	46.199	0.006	Cellular Component	GO:0043229	intracellular organelle	0.999996243	1	0	79	79	13119
GO:0043227 membrane-bounded organelle	75	1	43.86	0.006	Cellular Component	GO:0043227	membrane-bounded organelle	0.99999641	1	0	75	75	12658
GO:0009059 macromolecule biosynthetic process	14	1	7.143	0.003	Biological Process	GO:0009059	macromolecule biosynthetic process	0.999997325	1	0	14	14	4200
GO:0043226 organelle	79	1	46.199	0.006	Cellular Component	GO:0043226	organelle	0.99999761	1	0	79	79	13191
GO:0043234 protein complex	4	1	2.339	0.002	Cellular Component	GO:0043234	protein complex	0.999998607	1	0	4	4	2426
GO:0005622 intracellular	92	1	53.801	0.006	Cellular Component	GO:0005622	intracellular	0.99999887	1	0	92	92	14765
GO:0044424 intracellular part	92	1	53.801	0.006	Cellular Component	GO:0044424	intracellular part	0.99999887	1	0	92	92	14765
GO:0090304 nucleic acid metabolic process	15	1	7.653	0.003	Biological Process	GO:0090304	nucleic acid metabolic process	0.999999136	1	0	15	15	4537
GO:0043170 macromolecule metabolic process	46	1	23.469	0.005	Biological Process	GO:0043170	macromolecule metabolic process	0.999999501	1	0	46	46	9196
GO:0006139 nucleobase-containing compound metabolic process	17	1	8.673	0.003	Biological Process	GO:0006139	nucleobase-containing compound metabolic process	0.999999639	1	0	17	17	5000
GO:0010467 gene expression	14	1	7.143	0.003	Biological Process	GO:0010467	gene expression	0.999999705	1	0	14	14	4520
GO:0003676 nucleic acid binding	15	1	8.197	0.003	Molecular Function	GO:0003676	nucleic acid binding	0.999999784	1	0	15	15	4638
GO:0034641 cellular nitrogen compound metabolic process	23	1	11.735	0.004	Biological Process	GO:0034641	cellular nitrogen compound metabolic process	0.999999847	1	0	23	23	6091
GO:0005515 protein binding	37	1	20.219	0.005	Molecular Function	GO:0005515	protein binding	0.999999917	1	0	37	37	8057
GO:0044446 intracellular organelle part	21	1	12.281	0.003	Cellular Component	GO:0044446	intracellular organelle part	0.999999943	1	0	21	21	6041
GO:0044422 organelle part	21	1	12.281	0.003	Cellular Component	GO:0044422	organelle part	0.99999995	1	0	21	21	6059
GO:0044260 cellular macromolecule metabolic process	35	1	17.857	0.004	Biological Process	GO:0044260	cellular macromolecule metabolic process	0.999999997	1	0	35	35	8457
GO:0032991 macromolecular complex	4	1	2.339	0.001	Cellular Component	GO:0032991	macromolecular complex	1	1	0	4	4	3420
GO:0003674 molecular_function	183	1	100	0.009	Molecular Function	GO:0003674	molecular_function	1	1	0	183	183	21313
GO:0005575 cellular_component	171	1	100	0.008	Cellular Component	GO:0005575	cellular_component	1	1	0	171	171	20920
GO:0008150 biological_process	196	1	100	0.008	Biological Process	GO:0008150	biological_process	1	1	0	196	196	23186
