# Supplementary material for: The Change in Whole-Genome Methylation and Transcriptome Profile under Autophagy Defect and Nitrogen Starvation
Source: Int J Mol Sci. 2023 Sep 13;24(18):14047. doi: 10.3390/ijms241814047 (PMC10530911; doi:10.3390/ijms241814047)
Supplement: Supplementary file 1 [file ijms-24-14047-s001.zip › Table S12 KEGG pathways of downregulated DEGs in atg5-1-MS vs atg5-1-N.csv]

id	num	qvalue	per	ratio	class	ID	Descrption	Pvalue	Qvalue	Up	Down	fg_num	bg_num
Biosynthesis of secondary metabolites	19	0.002199542	55.882	0.015	Metabolism	ko01110	Biosynthesis of secondary metabolites	5.24E-05	0.002199542	0	19	19	1284
Isoquinoline alkaloid biosynthesis	2	0.185895885	5.882	0.083	Metabolism	ko00950	Isoquinoline alkaloid biosynthesis	0.009697487	0.185895885	0	2	2	24
Sesquiterpenoid and triterpenoid biosynthesis	2	0.185895885	5.882	0.069	Metabolism	ko00909	Sesquiterpenoid and triterpenoid biosynthesis	0.01398851	0.185895885	0	2	2	29
Metabolic pathways	22	0.185895885	64.706	0.009	Metabolism	ko01100	Metabolic pathways	0.01770437	0.185895885	0	22	22	2453
Starch and sucrose metabolism	4	0.19227648	11.765	0.023	Metabolism	ko00500	Starch and sucrose metabolism	0.022991	0.19227648	0	4	4	175
Phenylpropanoid biosynthesis	4	0.19227648	11.765	0.021	Metabolism	ko00940	Phenylpropanoid biosynthesis	0.0289887	0.19227648	0	4	4	188
Tyrosine metabolism	2	0.19227648	5.882	0.044	Metabolism	ko00350	Tyrosine metabolism	0.03204608	0.19227648	0	2	2	45
beta-Alanine metabolism	2	0.19969054	5.882	0.04	Metabolism	ko00410	beta-Alanine metabolism	0.03889016	0.19969054	0	2	2	50
Glycolysis / Gluconeogenesis	3	0.19969054	8.824	0.024	Metabolism	ko00010	Glycolysis / Gluconeogenesis	0.04279083	0.19969054	0	3	3	125
Tryptophan metabolism	2	0.284578865	5.882	0.028	Metabolism	ko00380	Tryptophan metabolism	0.07453256	0.284578865	0	2	2	72
Fatty acid metabolism	2	0.284578865	5.882	0.028	Metabolism	ko01212	Fatty acid metabolism	0.07453256	0.284578865	0	2	2	72
Diterpenoid biosynthesis	1	0.432274248	2.941	0.045	Metabolism	ko00904	Diterpenoid biosynthesis	0.1297005	0.432274248	0	1	1	22
Biosynthesis of unsaturated fatty acids	1	0.432274248	2.941	0.038	Metabolism	ko01040	Biosynthesis of unsaturated fatty acids	0.1514589	0.432274248	0	1	1	26
Carotenoid biosynthesis	1	0.432274248	2.941	0.034	Metabolism	ko00906	Carotenoid biosynthesis	0.1674303	0.432274248	0	1	1	29
Zeatin biosynthesis	1	0.432274248	2.941	0.031	Metabolism	ko00908	Zeatin biosynthesis	0.1831098	0.432274248	0	1	1	32
Fatty acid elongation	1	0.432274248	2.941	0.027	Metabolism	ko00062	Fatty acid elongation	0.2086074	0.432274248	0	1	1	37
Phenylalanine metabolism	1	0.432274248	2.941	0.027	Metabolism	ko00360	Phenylalanine metabolism	0.2086074	0.432274248	0	1	1	37
Steroid biosynthesis	1	0.432274248	2.941	0.026	Metabolism	ko00100	Steroid biosynthesis	0.2136135	0.432274248	0	1	1	38
Amino sugar and nucleotide sugar metabolism	2	0.432274248	5.882	0.014	Metabolism	ko00520	Amino sugar and nucleotide sugar metabolism	0.2169359	0.432274248	0	2	2	139
Tropane, piperidine and pyridine alkaloid biosynthesis	1	0.432274248	2.941	0.025	Metabolism	ko00960	Tropane, piperidine and pyridine alkaloid biosynthesis	0.2235335	0.432274248	0	1	1	40
Fatty acid biosynthesis	1	0.432274248	2.941	0.023	Metabolism	ko00061	Fatty acid biosynthesis	0.2430104	0.432274248	0	1	1	44
Propanoate metabolism	1	0.432274248	2.941	0.023	Metabolism	ko00640	Propanoate metabolism	0.2430104	0.432274248	0	1	1	44
alpha-Linolenic acid metabolism	1	0.432274248	2.941	0.022	Metabolism	ko00592	alpha-Linolenic acid metabolism	0.247805	0.432274248	0	1	1	45
RNA polymerase	1	0.432274248	2.941	0.021	Genetic Information Processing	ko03020	RNA polymerase	0.2573061	0.432274248	0	1	1	47
Base excision repair	1	0.432274248	2.941	0.021	Genetic Information Processing	ko03410	Base excision repair	0.2573061	0.432274248	0	1	1	47
Valine, leucine and isoleucine degradation	1	0.436414067	2.941	0.02	Metabolism	ko00280	Valine, leucine and isoleucine degradation	0.2759599	0.436414067	0	1	1	51
DNA replication	1	0.436414067	2.941	0.019	Genetic Information Processing	ko03030	DNA replication	0.2805519	0.436414067	0	1	1	52
Galactose metabolism	1	0.4744254	2.941	0.017	Metabolism	ko00052	Galactose metabolism	0.3162836	0.4744254	0	1	1	60
Nucleotide excision repair	1	0.534322781	2.941	0.014	Genetic Information Processing	ko03420	Nucleotide excision repair	0.3707048	0.534322781	0	1	1	73
Cyanoamino acid metabolism	1	0.534322781	2.941	0.013	Metabolism	ko00460	Cyanoamino acid metabolism	0.3826531	0.534322781	0	1	1	76
Glycine, serine and threonine metabolism	1	0.534322781	2.941	0.013	Metabolism	ko00260	Glycine, serine and threonine metabolism	0.3943811	0.534322781	0	1	1	79
Pyruvate metabolism	1	0.549733545	2.941	0.011	Metabolism	ko00620	Pyruvate metabolism	0.4319335	0.549733545	0	1	1	89
Phagosome	1	0.549733545	2.941	0.011	Cellular Processes	ko04145	Phagosome	0.4319335	0.549733545	0	1	1	89
Glutathione metabolism	1	0.58001405	2.941	0.01	Metabolism	ko00480	Glutathione metabolism	0.4773866	0.58001405	0	1	1	102
Purine metabolism	1	0.58001405	2.941	0.01	Metabolism	ko00230	Purine metabolism	0.4873632	0.58001405	0	1	1	105
Glycerophospholipid metabolism	1	0.58001405	2.941	0.009	Metabolism	ko00564	Glycerophospholipid metabolism	0.4971549	0.58001405	0	1	1	108
Carbon metabolism	2	0.603902747	5.882	0.007	Metabolism	ko01200	Carbon metabolism	0.535592	0.603902747	0	2	2	282
Cysteine and methionine metabolism	1	0.603902747	2.941	0.008	Metabolism	ko00270	Cysteine and methionine metabolism	0.5463882	0.603902747	0	1	1	124
Pentose and glucuronate interconversions	1	0.606971938	2.941	0.008	Metabolism	ko00040	Pentose and glucuronate interconversions	0.5636168	0.606971938	0	1	1	130
MAPK signaling pathway - plant	1	0.686128185	2.941	0.006	Environmental Information Processing	ko04016	MAPK signaling pathway - plant	0.665465	0.686128185	0	1	1	171
Oxidative phosphorylation	1	0.686128185	2.941	0.006	Metabolism	ko00190	Oxidative phosphorylation	0.6697918	0.686128185	0	1	1	173
Biosynthesis of amino acids	1	0.8097362	2.941	0.004	Metabolism	ko01230	Biosynthesis of amino acids	0.8097362	0.8097362	0	1	1	257
