# Supplementary material for: The Change in Whole-Genome Methylation and Transcriptome Profile under Autophagy Defect and Nitrogen Starvation
Source: Int J Mol Sci. 2023 Sep 13;24(18):14047. doi: 10.3390/ijms241814047 (PMC10530911; doi:10.3390/ijms241814047)
Supplement: Supplementary file 1 [file ijms-24-14047-s001.zip › Table S13 Upregulated DEGs associated with hypo-DMRs in Col-0-MS vs atg5-1-MS.csv]

Table S13. Upregulated DEGs associated hypo-DMRs in Col-0-MS vs atg5-1-MS
id	logFC	Gene Description
AT1G13130	7.2288	TRAF-like family protein
AT1G47600	2.8861	predicted to encode a protein with an N-terminal PHD domain and two RING domains surrounding an SRA domain. Attempts to isolate ORTH3/VIM5 cDNA through RT-PCR were unsuccessful and only one Arabidopsis EST is associated with this locus. A paternally expressed imprinted gene.
AT1G57800	7.1964	hypothetical protein
AT1G65570	3.1468	Disease resistance protein (TIR-NBS-LRR class) family
AT1G74550	7.7593	Cysteine/Histidine-rich C1 domain family protein
AT1G75945	4.7279	hypothetical protein
AT2G26130	2.1497	Protein kinase family protein
AT2G33790	2.401	hypothetical protein
AT3G13784	4.2095	BTB/POZ domain-containing protein
AT3G21320	7.2916	EARLY FLOWERING protein
AT3G30720	3.4565	C2H2 and C2HC zinc fingers superfamily protein
AT3G53820	7.1293	Cellulase (glycosyl hydrolase family 5) protein
AT4G08160	2.1501	Toll-Interleukin-Resistance (TIR) domain family protein
AT4G25480	2.0555	cell wall invertase 5
AT4G37990	2.5984	Late embryogenesis abundant (LEA) protein-like protein
AT5G02070	8.0038	transmembrane protein, putative (DUF247)
AT5G03260	2.3239	HSP20-like chaperone
AT5G07690	2.1638	Encodes a putative glycosyl hydrolase family 10 protein (xylanase).
AT5G22560	2.822	Encodes PI4Kc3, localizes to the nucleus and has autophosphorylation activity, but no lipid kinase activity. Overexpression mutants display late-flowering phenotype.
AT5G24240	5.5666	pollen Ole e 1 allergen protein containing 14.6% proline residues, similar to arabinogalactan protein (Daucus carota) GI:11322245, SP:Q03211 Pistil-specific extensin-like protein precursor (PELP) {Nicotiana tabacum}; contains Pfam profile PF01190: Pollen proteins Ole e I family
AT5G48510	7.2288	Encodes a myrosinase. Over-expression led to a glucosinolate profile change.
AT5G55020	7.7814	cytochrome P450, family 76, subfamily C, polypeptide 5
AT1G07600	2.0114	Encodes a tricoumaroylspermidine meta-hydroxylase that participates in the formation of N<sup>1</sup>,N<sup>5</sup>-di(hydroxyferuloyol)- N<sup>10</sup>-sinapoylspermidine, an important constituent of pollen. This gene appears to be expressed in young flower buds and inflorescence tips with notably high levels of expression in the tapetum and pollen. It is also expressed in root tips.
AT1G34480	2.4854	Encodes a member of the DREB subfamily A-1 of ERF/AP2 transcription factor family (CBF3). The protein contains one AP2 domain. There are six members in this subfamily, including CBF1, CBF2, and CBF3. This gene is involved in response to low temperature and abscisic acid.
AT1G45616	3.1832	Encodes an aromatic alcohol:NADP+ oxidoreductase whose mRNA levels are increased in response to treatment with a variety of phytopathogenic bacteria. Though similar to mannitol dehydrogenases, this enzyme does not have mannitol dehydrogenase activity.
AT1G49205	7.1632	Member of the class I small heat-shock protein (sHSP) family, which accounts for the majority of sHSPs in maturing seeds.Induced by heat, cold, salt, drought and high-light.
AT1G76770	3.4811	Encodes Hsp21, a chloroplast located small heat shock protein. A structure model of Hsp21, obtained by homology modeling, single-particle electron microscopy, and lysine-specific chemical crosslinking, shows that the Hsp21 subunits are arranged in two hexameric discs, rotated by 25 degree in relation to each other.
AT2G29220	7.8867	Concanavalin A-like lectin protein kinase family protein
AT3G46230	2.2632	LAC11 is a putative laccase, a member of laccase family of genes (17 members in Arabidopsis).
AT4G27670	2.4193	metallothionein, binds to and detoxifies excess copper and other metals, limiting oxidative damage.
AT5G26300	7.7593	Encodes a putative transcription factor, member of the R2R3 factor gene family (MYB120).
AT5G43360	2.8679	Encodes a putative transcription factor (MYB29) that acts as a negative regulator of mitochondrial stress responses.
AT5G48770	3.4306	Encodes Pht1;3, a member of the Pht1 family of phosphate transporters which include: Pht1;1/At5g43350, Pht1;2/At5g43370, Pht1;3/At5g43360, Pht1;4/At2g38940, Pht1;5/At2g32830, Pht1;6/At5g43340, Pht1;7/At3g54700, Pht1;8/At1g20860, Pht1;9/At1g76430 (Plant Journal 2002, 31:341).
AT5G54370	2.4141	QQS is an orphan gene that arose recently in the Arabidopsis thaliana lineage. It was first identified in a screen for genes with altered expression pattern in SS3 mutants which make an abundance of starch. Overexpression of QQS in Arabidopsis increases protein content and decreases total starch content. Thus it appears to function to modulate carbon/nitrogen allocation in Arabidopsis. Over expre…
AT5G65730	2.0229	receptor like protein 6
AT1G33730	3.7395	Encodes a RING-type zinc finger ubiquitin ligase involved in seed longevity.Gain of function (35S promoter) increases, and loss of function decreases, seed longevity.
AT1G57670	7.5699	Encodes a glycosyl hydrolase 28 (GH28) family polygalacturonase (PG) protein. Involved in root cap development.
AT3G63050	2.2457	xyloglucan endotransglucosylase/hydrolase 6
