# Supplementary material for: The Change in Whole-Genome Methylation and Transcriptome Profile under Autophagy Defect and Nitrogen Starvation
Source: Int J Mol Sci. 2023 Sep 13;24(18):14047. doi: 10.3390/ijms241814047 (PMC10530911; doi:10.3390/ijms241814047)
Supplement: Supplementary file 1 [file ijms-24-14047-s001.zip › Table S14 Transcription Factors (TFs) of Col0-N vs atg5-1-N.xlsx]

## Sheet: Sheet1
Table S14. transcription factors in Col-0-N vs atg5-1-N
TFs_id	TFs	Target Genes	Target Genes Description
AT5G65130	ERF57	AT2G32460	Member of the R2R3 factor gene family
AT2G40340	ATERF48
AT5G64750	ERF111
AT5G51190	ERF105
AT3G12910	AT3G12910
AT1G02230	ANAC004	AT5G59820	Encodes a zinc finger protein involved in high light and cold acclimation
AT3G46070	AT3G46070	AT5G13320	Encodes an enzyme capable of conjugating amino acids to 4-substituted benzoates
AT5G51190	ERF105	AT1G32763	Encodes a defensin-like (DEFL) family protein
AT5G64750	ERF111
AT5G65130	ERF57
AT3G04060	ANAC046	AT2G29250	Concanavalin A-like lectin protein kinase family protein
AT5G18270	ANAC087
AT1G02230	ANAC004
