# Supplementary material for: The Change in Whole-Genome Methylation and Transcriptome Profile under Autophagy Defect and Nitrogen Starvation
Source: Int J Mol Sci. 2023 Sep 13;24(18):14047. doi: 10.3390/ijms241814047 (PMC10530911; doi:10.3390/ijms241814047)
Supplement: Supplementary file 1 [file ijms-24-14047-s001.zip › Table S15 Primer for qPCR analysis.xlsx]

## Sheet: Sheet1
Table S15. Primer for qPCR analysis
Gene	Primer
AT5G51190-F	ACAAGGCAGCTTTTAAACTACG
AT5G51190-R	TGAGCTTCTTCCCTCTTAACAG
AT5G65130-F	CAATTTCCCAGACATTGTTCGT
AT5G65130-R	CAACGTTATATCCGACTCAGGA
AT2G40340-F	TGGTCAAGAGACAATGCAGTAT
AT2G40340-R	CTCCCGAGCAAGTTAGAATTTG
MYB101-F	CGAGTTCTTTCCCTTTAGGACT
MYB101-R	TGGCTCATTGTACTTGTTGTG
NCED2-F	CCGGTTACGAAGGAGCTTCA
NCED2-R	GGAATCTCCAATTCCGGCGAT
NCED3-F	GCTGCGGTTTCTGGGAGAT
NCED3-R	TTGAGAAGACGATAATGGCGG
NCED5-F	GGAGAGTTGGGAATGGGAGC
NCED5-R	CCGCCGAATTCACGAAAGTG
ICS1-F	GAACTCAAATCTCAACCTCC
ICS1-R	ACTGCGACGAGAGAAGAAAC
AT3G46070-F	AAGACTTGTGAGAGAGACTTCG
AT3G46070-R	TCGTCGTAGTCGTAGTTTTAGG
ATGH3.12(PBS3)-F	TTATATCGGCCCGAACTATCAC
ATGH3.12(PBS3)-R	CCAAGTACTTGTTGTTCCATGG
