# Supplementary material for: The Change in Whole-Genome Methylation and Transcriptome Profile under Autophagy Defect and Nitrogen Starvation
Source: Int J Mol Sci. 2023 Sep 13;24(18):14047. doi: 10.3390/ijms241814047 (PMC10530911; doi:10.3390/ijms241814047)
Supplement: Supplementary file 1 [file ijms-24-14047-s001.zip › Table S2 The number of DMRs.xlsx]

## Sheet: Sheet1
Table S2. The number of DMRs
Compare_groups	CG_up	CG_down	CHG_up	CHG_down	CHH_up	CHH_down
Col0_MS vs atg5-1-MS	1088	6690	874	6483	602	3149
atg5-1-MS vs atg5-1-N	2868	6052	3265	7070	4213	7603
Col0-N vs atg5-1-N	863	10691	698	11110	659	6913
Col0-MS vs Col0-N	351	565	252	375	31	24
