# Supplementary material for: The Change in Whole-Genome Methylation and Transcriptome Profile under Autophagy Defect and Nitrogen Starvation
Source: Int J Mol Sci. 2023 Sep 13;24(18):14047. doi: 10.3390/ijms241814047 (PMC10530911; doi:10.3390/ijms241814047)
Supplement: Supplementary file 1 [file ijms-24-14047-s001.zip › Table S3 The basic information of RNA-seq.xlsx]

## Sheet: Sheet1
Table S3. The basic information of RNA-seq
	Col0-MS-1	Col0-MS-2	Col0-MS-3	Col0-N-1	Col0-N-2	Col0-N-3	atg5-1-MS-1	atg5-1-MS-2	atg5-1-MS-3	atg5-1-N-1	atg5-1-N-2	atg5-1-N-3
Cleanreads	41663431	42329129	42742142	40983234	42985842	45710121	41334892	51155427	37802725	39667728	42020348	47281362
mapping ratio (%)	82.34	82.28	81.71	97.66	97.75	97.51	97.78	97.77	97.48	97.31	97.25	97.38
