# Supplementary material for: The Change in Whole-Genome Methylation and Transcriptome Profile under Autophagy Defect and Nitrogen Starvation
Source: Int J Mol Sci. 2023 Sep 13;24(18):14047. doi: 10.3390/ijms241814047 (PMC10530911; doi:10.3390/ijms241814047)
Supplement: Supplementary file 1 [file ijms-24-14047-s001.zip › Table S4 KEGG ananlysis of Col-0-MS vs Col-0-N.csv]

Table S4. KEGG ananlysis of Col-0-MS vs Col-0-N
pathway	geneid	genename	Fold Change	description
Photosynthesis	ATCG00080		-2.4652	PHOTOSYSTEM II REACTION CENTER PROTEIN I, PSBI
	ATCG00720	PETB	-2.0849	PHOTOSYNTHETIC ELECTRON TRANSFER B
	ATCG00140		-2.0333	ATPase III subunit
	ATCG00340	PSAB	-2.3425	Encodes the D1 subunit of photosystem I reaction center.
	ATCG00680		-2.3962	PHOTOSYSTEM II REACTION CENTER PROTEIN B, PSBB
	ATCG00300	YCF9	-2.0439	encodes PsbZ, which is a subunit of photosystem II. In Chlamydomonas, this protein has been shown to be essential in the interaction between PS II and the light harvesting complex II.
	ATCG00150	ATPI	-2.3495	Encodes a subunit of ATPase complex CF0, which is a proton channel that supplies the proton motive force to drive ATP synthesis by CF1 portion of the complex.
	ATCG00350	PSAA	-2.0023	Encodes psaA protein comprising the reaction center for photosystem I along with psaB protein; hydrophobic protein encoded by the chloroplast genome.
	ATCG00280	PSBC	-2.0888	PHOTOSYSTEM II REACTION CENTER PROTEIN C
	ATCG00120	ATPA	-2.0103	ATP SYNTHASE SUBUNIT ALPHA
	ATCG00600	PETG	-2.2835	Cytochrome b6-f complex, subunit V. Disruption of homologous gene in Chlamydomonas results in disruption of cytochrome b6-f complex.
	ATCG01060	PSAC	-2.2384	Encodes the PsaC subunit of photosystem I.
Metabolic pathways	AT2G34420	LHB1B2/LHCB1.5	-5.5096	Photosystem II type I chlorophyll a/b-binding protein
	ATCG00720	PETB	-2.0849	PHOTOSYNTHETIC ELECTRON TRANSFER B
	ATCG00140		-2.0333	ATPase III subunit
	AT5G54190	PORA	-3.1416	light-dependent NADPH:protochlorophyllide oxidoreductase A
	ATCG00340	PSAB	-2.3425	Encodes the D1 subunit of photosystem I reaction center.
	ATCG00680		-2.3962	PHOTOSYSTEM II REACTION CENTER PROTEIN B, PSBB
	ATCG00150	ATPI	-2.3495	Encodes a subunit of ATPase complex CF0, which is a proton channel that supplies the proton motive force to drive ATP synthesis by CF1 portion of the complex.
	ATCG00350	PSAA	-2.0023	Encodes psaA protein comprising the reaction center for photosystem I along with psaB protein; hydrophobic protein encoded by the chloroplast genome.
	ATCG00280	PSBC	-2.0888	PHOTOSYSTEM II REACTION CENTER PROTEIN C
	ATCG01050	NDHD	-3.4525	Represents a plastid-encoded subunit of a NAD(P)H dehydrogenase complex. Its mRNA is edited at four positions. Translation data is not available for this gene.
	ATCG00890	NDHB.1	-7.3219	NADH dehydrogenase ND2
	AT3G01500		-2.6692	Encodes a putative beta-carbonic anhydrase betaCA1 that is expressed in shoot tissues but not root. Together with betaCA4 (At1g70410) regulates CO2-controlled stomatal movements in guard cells, as well as attenuates immunity. Differential CA gene expression in response to changing atmospheric CO2 conditions contribute to altered disease resistance levels. Activated by OXS2 under the treatment of …
	AT2G34430		-4.9163	Photosystem II type I chlorophyll a/b-binding protein The mRNA is cell-to-cell mobile.
	ATCG00120	ATPA	-2.0103	ATP SYNTHASE SUBUNIT ALPHA
	ATCG00600	PETG	-2.2835	Cytochrome b6-f complex, subunit V. Disruption of homologous gene in Chlamydomonas results in disruption of cytochrome b6-f complex.
	ATCG00490	RBCL	-2.0704	large subunit of RUBISCO. Protein is tyrosine-phosphorylated and its phosphorylation state is modulated in response to ABA in Arabidopsis thaliana seeds.
	ATCG01060	PSAC	-2.2384	Encodes the PsaC subunit of photosystem I.
	AT5G14740		-2.6894	Encodes a beta carbonic anhydrase likely to be localized in the cytoplasm. Expression of its mRNA is seen in etiolated seedlings and points to a possible nonphotosynthetic role for this isoform.
Oxidative phosphorylation	ATCG00140		-2.0333	ATPase III subunit
	ATCG00150	ATPI	-2.3495	Encodes a subunit of ATPase complex CF0, which is a proton channel that supplies the proton motive force to drive ATP synthesis by CF1 portion of the complex.
	ATCG01050	NDHD	-3.4525	Represents a plastid-encoded subunit of a NAD(P)H dehydrogenase complex. Its mRNA is edited at four positions. Translation data is not available for this gene.
	ATCG00890	NDHB.1	-7.3219	NADH dehydrogenase ND2
	ATCG00120	ATPA	-2.0103	ATP SYNTHASE SUBUNIT ALPHA
Photosynthesis - antenna proteins	AT2G34420	LHB1B2/LHCB1.5	-5.5096	Photosystem II type I chlorophyll a/b-binding protein
	AT2G34430		-4.9163	Photosystem II type I chlorophyll a/b-binding protein The mRNA is cell-to-cell mobile.
Nitrogen metabolism	AT3G01500		-2.6692	Encodes a putative beta-carbonic anhydrase betaCA1 that is expressed in shoot tissues but not root. Together with betaCA4 (At1g70410) regulates CO2-controlled stomatal movements in guard cells, as well as attenuates immunity. Differential CA gene expression in response to changing atmospheric CO2 conditions contribute to altered disease resistance levels. Activated by OXS2 under the treatment of …
	AT5G14740		-2.6894	Encodes a beta carbonic anhydrase likely to be localized in the cytoplasm. Expression of its mRNA is seen in etiolated seedlings and points to a possible nonphotosynthetic role for this isoform.
