# Supplementary material for: The Change in Whole-Genome Methylation and Transcriptome Profile under Autophagy Defect and Nitrogen Starvation
Source: Int J Mol Sci. 2023 Sep 13;24(18):14047. doi: 10.3390/ijms241814047 (PMC10530911; doi:10.3390/ijms241814047)
Supplement: Supplementary file 1 [file ijms-24-14047-s001.zip › Table S5 The upregulated DEGs associated with heat shock protein and myrosinase in Col-0-MS vs atg5-1-MS.xlsx]

## Sheet: Sheet1
Table S5. The upregulated DEGs associated with heat shock protein and myrosinase in Col-0-MS vs atg5-1-MS
Gene id	Annotation	logFC	Description
AT1G05760	AT1G05760	3.177	Specifically restrict the long-distance movement of tobacco etch potyvirus (TEV) without involving either hypersensitive cell death or systemic acquired resistance
AT1G53540	HSP17.6C	2.4587	Member of the class I small heat-shock protein (sHSP) family, which accounts for the majority of sHSPs in maturing seeds
AT3G46230	HSP17.4	2.2632	ARABIDOPSIS THALIANA HEAT SHOCK PROTEIN 17.4, ATHSP17.4, HEAT SHOCK PROTEIN 17.4
AT4G27670	HSP21	2.4193	Encodes Hsp21, a chloroplast located small heat shock protein. A structure model of Hsp21, obtained by homology modeling, single-particle electron microscopy, and lysine-specific chemical crosslinking, shows that the Hsp21 subunits are arranged in two hexameric discs, rotated by 25 degree in relation to each other.
AT5G12030	AT-HSP17.6A	2.2728	Encodes a cytosolic small heat shock protein with chaperone activity that is induced by heat and osmotic stress and is also expressed late in seed development
AT5G59720	HSP18.2	2.7132	encodes a low molecular weight heat shock protein that contains the heat shock element in the promoter region. Expression is induced in response to heat shock.
AT1G13130		7.2288
AT1G47600	BGLU34	2.8861	Encodes a myrosinase. Over-expression led to a glucosinolate profile change.
AT1G51470	BGLU35	2.9003	Encodes a myrosinase.
AT1G65570	RCPG	3.1468	Encodes a glycosyl hydrolase 28 (GH28) family polygalacturonase (PG) protein. Involved in root cap development.
AT3G13784	ATCWINV5	4.2095	cell wall invertase 5
AT4G08160	AT4G08160	2.1501	Encodes a putative glycosyl hydrolase family 10 protein
AT4G09430	AT4G09430	2.2051	disease resistance protein
AT4G25000	AMY1	2.8329	Predicted to be secreted protein based on signalP prediction. Involved in starch mobilization. Mutants are defective in alpha-amylase activity. (Note: AMY1 has been found in the literature to be referred to as AMY3, which is not to be confused with AMY3/At1g69830).
AT5G48770	AT5G48770	3.4306	Disease resistance protein
AT5G65730	XTH6	2.0229	xyloglucan endotransglucosylase/hydrolase 6
AT3G12960	SMP1	6.9464	seed maturation protein
AT3G55920	CYP21-2	3.1593	Cyclophilin-like peptidyl-prolyl cis-trans isomerase family protein
