# Supplementary material for: The Change in Whole-Genome Methylation and Transcriptome Profile under Autophagy Defect and Nitrogen Starvation
Source: Int J Mol Sci. 2023 Sep 13;24(18):14047. doi: 10.3390/ijms241814047 (PMC10530911; doi:10.3390/ijms241814047)
Supplement: Supplementary file 1 [file ijms-24-14047-s001.zip › Table S6 KEGG results of downregulated DEGs in Col-0-MS vs. atg5-1-MS.xlsx]

## Sheet: Sheet1
Table S6. KEGG results of downregulated DEGs in Col-0-MS vs. atg5-1-MS
Metabolic pathways	AT2G07751	AT2G07751	NADH:ubiquinone/plastoquinone oxidoreductase, chain 3 protein;(source:Araport11)
	ATMG00990	NAD3	NADH dehydrogenase subunit 3
	AT1G78360	ATGSTU21	Encodes glutathione transferase belonging to the tau class of GSTs
	AT2G29470	ATGSTU3	Encodes glutathione transferase belonging to the tau class of GSTs
	AT2G46750	ATGULLO2	Encodes a homolog of rat L-gulono-1,4-lactone (L-GulL) oxidase that is involved in the biosynthesis of L-ascorbic acid
	AT3G03670	AT3G03670	Peroxidase superfamily protein
	AT3G13730	CYP90D1	Encodes a cytochrome P-450 gene that is involved in brassinosteroid biosynthesis, most likely in the conversion step of teasterone (TE) to 3-dehydroteasterone (3DT), and/or 6-deoxoteasterone (6-deoxoTE) to 6-deoxo-3-dehydroteasterone (6-deoxo3DT); or the conversion of cathasterone (CT) to TE, and/or 6-deoxocathasterone (6-deoxoCT) to 6-deoxoTE. Recently, CYP90D1 was shown to catalyse the C-23 hyd…
	AT1G60450	ATGOLS7	Predicted to encode a galactinol synthase
	AT4G36810	ATGGPPS11	Encodes a protein with geranylgeranyl pyrophosphate synthase activity involved in isoprenoid biosynthesis. The enzyme appears to be targeted to the chloroplast in epidermal cells and guard cells of leaves, and in etioplasts in roots. The mRNA is cell-to-cell mobile
	AT3G60140	BGLU30	Encodes a protein similar to beta-glucosidase and is a member of glycoside hydrolase family 1. Expression is induced after 24 hours of dark treatment, in senescing leaves and treatment with exogenous photosynthesis inhibitor. Induction of gene expression was suppressed in excised leaves supplied with sugar. The authors suggest that the gene's expression pattern is responding to the level of sugar…
	AT3G45130	LAS1	lanosterol synthase 1
	AT5G09700	AT5G09700	pseudogene of glycosyl hydrolase family 3 protein
	ATMG00580	NAD4	NADH dehydrogenase subunit 4
	AT3G25820	ATTPS-CIN	Encodes the monoterpene 1,8-cineole synthase, atTPS-Cin. This polypeptide was also shown to synthesize other monoterpenes albeit in minor quantities. The same polypeptide is encoded at two different loci, the result of gene duplication: at3g25820 and at3g25830.
	ATCG01050	NDHD	Represents a plastid-encoded subunit of a NAD(P)H dehydrogenase complex. Its mRNA is edited at four positions. Translation data is not available for this gene
	AT4G28420	AT4G28420	Tyrosine transaminase family protein
	AT2G28210	ACA2	alpha carbonic anhydrase 2
	AT1G67980	AT1G67980	Encodes S-adenosyl-L-methionine: transcaffeoyl Coenzyme A 3-O-methyltransferase. Methyltransferase in the lignin biosynthetic pathway.
	AT2G29350	SAG13	Encodes a senescence associated protein required for resistance against fungal pathogens. Negative regulator of defense against bacterial pathogens. Induced by ROS. Required for defense against ROS and fungal pathogens most likely by activating anthocyanin biosynthesis
	ATCG01090	NDHI	Encodes subunit of the chloroplast NAD(P)H dehydrogenase complex
	AT5G19880	AT5G19880	Peroxidase superfamily protein
	AT3G44300	ATNIT2	Encodes an enzyme that catalyzes the hydrolysis of indole-3-acetonitrile (IAN) to indole-3-acetic acid (IAA) (nitrile aminohydrolase, EC 3.5.5.1) and IAN to indole-3-acetamide (IAM) at lower levels. Mutants have reduced sensitivity to IAN and are sensitive to IAA. This enzyme likely participates in other non-auxin-related metabolic pathways. The mRNA is cell-to-cell mobile.
	AT2G30750	CYP71A12	Putative cytochrome P450; together with CYP71A13 produces dihydrocamalexic acid (DHCA), the precursor to the defense-related compound camalexin, which accumulates in the intercellular space and contributes to the resistance of mature Arabidopsis to P. syringae without directly inhibiting bacterial growth
	AT3G60120	BGLU27	beta glucosidase 27
Oxidative phosphorylation	AT2G07751	AT2G07751	NADH:ubiquinone/plastoquinone oxidoreductase, chain 3 protein;(source:Araport11)
	ATMG00990	NAD3	NADH dehydrogenase subunit 3
	ATMG00580	NAD4	NADH dehydrogenase subunit 4
	ATCG01050	NDHD	Represents a plastid-encoded subunit of a NAD(P)H dehydrogenase complex. Its mRNA is edited at four positions. Translation data is not available for this gene
	ATCG01090	NDHI	Encodes subunit of the chloroplast NAD(P)H dehydrogenase complex
Phenylpropanoid biosynthesis	AT3G03670	AT3G03670	Peroxidase superfamily protein
	AT3G60140	BGLU30	Encodes a protein similar to beta-glucosidase and is a member of glycoside hydrolase family 1. Expression is induced after 24 hours of dark treatment, in senescing leaves and treatment with exogenous photosynthesis inhibitor. Induction of gene expression was suppressed in excised leaves supplied with sugar. The authors suggest that the gene's expression pattern is responding to the level of sugar…
	AT1G67980	AT1G67980	Encodes S-adenosyl-L-methionine: transcaffeoyl Coenzyme A 3-O-methyltransferase. Methyltransferase in the lignin biosynthetic pathway.
	AT5G19880	AT5G19880	Peroxidase superfamily protein
	AT3G60120	BGLU27	beta glucosidase 27
