# Supplementary material for: The Change in Whole-Genome Methylation and Transcriptome Profile under Autophagy Defect and Nitrogen Starvation
Source: Int J Mol Sci. 2023 Sep 13;24(18):14047. doi: 10.3390/ijms241814047 (PMC10530911; doi:10.3390/ijms241814047)
Supplement: Supplementary file 1 [file ijms-24-14047-s001.zip › Table S7 KEGG pathways related with Upregulated DEGs in Col-0-N vs atg5-1-N.xlsx]

## Sheet: Sheet1
Table S7. KEGG pathways related with Upregulated DEGs in Col-0-N vs atg5-1-N
KEGG pathway	Gene id	Annotation	Description
Cyanoamino acid metabolism	AT4G13890	EDA36, EDA37	Encodes a serine hydroxymethyltransferase maximally expressed in root; involved in S-adenosyl-L-methionine biosynthesis, recycling of S-ademosylmethionine-dependent methylation, methionine formation, TCA cycle, carbohydrate metabolism and glycolysis
	AT5G24540	BGLU31	beta glucosidase 31
	AT1G58260	CYP79C2	member of CYP79C subfamily of cytochrome p450s. Encodes a putative xylan endohydrolase. similar to some closely linked pseudogenes
	AT4G39650	GGT2	The gene encodes a gamma-glutamyltransferase (AKA gamma-glutamyl transpeptidase, EC 2.3.2.2) that is located in the apoplast of young siliques (within the ovules of the carpel) and is involved in the degradation of glutathione. The encoded enzyme also acts as part of a GSH pumping gamma-glutamyl cycle in this tissue and may also be involved in gamma-glutamyl amino acid formation.
	AT5G20940	AT5G20940	Glycosyl hydrolase family protein
Biosynthesis of other secondary metabolites	AT5G64110	AT5G64110	Peroxidase superfamily protein
	AT5G24540	BGLU31	beta glucosidase 31
	AT5G39580	PRX62	Class III peroxidase cell wall-targeted protein localized to the micropylar endosperm facing the radicle. Involved in seed germination
	AT5G20940	AT5G20940	Glycosyl hydrolase family protein
	AT5G05340	PRX52	Encodes a protein with sequence similarity to peroxidases that is involved in lignin biosynthesis. Loss of function mutations show abnormal development of xylem fibers and reduced levels of lignin biosynthetic enxymes
Carotenoid biosynthesis	AT4G32810	ATCCD8	Encodes a protein with similarity to carotenoid cleaving deoxygenases, the enzymes that cleave beta-carotene. Involved in the production of a graft transmissable signal to suppress axillary branching. Protein is localized to chloroplast stroma and expressed primarily in root tip. Mutants in the gene exhibit increased shoot branching, and light-dependent defects in hook opening and hypocotyl/root …
	AT4G18350	ATNCED2	Encodes 9-cis-epoxycarotenoid dioxygenase, a key enzyme in the biosynthesis of abscisic acid. The expression of this gene declines during the first 12h of imbibition
MAPK signaling pathway - plant	AT2G14610	ATCAPE9	PR1 gene expression is induced in response to a variety of pathogens. It is a useful molecular marker for the SAR response. Though the Genbank record for the cDNA associated to this gene is called 'PR-1-like', the sequence actually corresponds to PR1. Expression of this gene is salicylic-acid responsive
	AT1G07430	AIP1	Encodes a member of the group A protein phosphatase 2C (PP2C) family that is responsible for negatively regulating seed dormancy
	AT4G33710	AT4G33710	CAP (Cysteine-rich secretory proteins, Antigen 5, and Pathogenesis-related 1 protein) superfamily protein
	AT1G78290	SNRK2-8	encodes a member of SNF1-related protein kinase (SnRK2) family whose activity is activated by ionic (salt) and non-ionic (mannitol) osmotic stress and dehydration
