# Supplementary material for: The Change in Whole-Genome Methylation and Transcriptome Profile under Autophagy Defect and Nitrogen Starvation
Source: Int J Mol Sci. 2023 Sep 13;24(18):14047. doi: 10.3390/ijms241814047 (PMC10530911; doi:10.3390/ijms241814047)
Supplement: Supplementary file 1 [file ijms-24-14047-s001.zip › Table S8 DEGs associated with metabolic and biosynthesis of secondary metabolites pathways.csv]

Table S8. DEGs associated with metabolic and biosynthesis of secondary metabolites pathways
Pathways	Locus Identifier	Gene Model Name	Gene Model Description
Metabolic pathways	AT3G24360	AT3G24360.1	ATP-dependent caseinolytic (Clp) protease/crotonase family protein;(source:Araport11)
	AT3G55650	AT3G55650.1	Pyruvate kinase family protein;(source:Araport11)
	AT5G55720	AT5G55720.1	Pectin lyase-like superfamily protein;(source:Araport11)
	AT2G39040	AT2G39040.1	Peroxidase superfamily protein;(source:Araport11)
	AT3G02620	AT3G02620.2	&#916;9 Stearoyl-ACP Desaturase
	AT4G19820	AT4G19820.1	Glycosyl hydrolase family protein with chitinase insertion domain-containing protein;(source:Araport11)
	AT2G43480	AT2G43480.1	Peroxidase superfamily protein;(source:Araport11)
	AT5G28450	AT5G28450.1	Chlorophyll A-B binding family protein;(source:Araport11)
	AT2G43600	AT2G43600.2	Chitinase family protein;(source:Araport11)
	AT1G05660	AT1G05660.1	Pectin lyase-like superfamily protein;(source:Araport11)
	AT1G12570	AT1G12570.1	Ortholog of maize IPE1 gene which is involved in pollen exine development.
	AT1G66270	AT1G66270.1	BGLU21 encodes a beta-glucosidase that has a high level of activity against the naturally occuring secondary metabolite scopolin. Recombinant BGLU21 produced in insect cells shows lower levels of activity using the structurally similar substrates esculin (33%) and 4-MU-glucoside (9%). BGLU21 is glycosylated in planta and has a C-terminal ER retention signal. Transcript analysis as well as protein…
	AT1G66280	AT1G66280.1	Glycosyl hydrolase superfamily protein;(source:Araport11)
	AT5G04970	AT5G04970.1	Pectin methylesterase inhibitor; INVI-PMEI protein isoform which clustered with a PME.
	AT2G18980	AT2G18980.1	Class III peroxidase cell wall-targeted protein localized to the micropylar endosperm facing the radicle. Involved in seed germination.
	AT5G65800	AT5G65800.1	1-aminocyclopropane-1-carboxylate synthase (ACS) is encoded by a multigene family consisting of at least five members whose expression is induced by hormones, developmental signals, and protein synthesis inhibition.
	AT5G26120	AT5G26120.1	alpha-L-arabinofuranosidase 2;(source:Araport11)
	AT5G61160	AT5G61160.1	anthocyanin 5-aromatic acyltransferase 1;(source:Araport11)
	AT3G02020	AT3G02020.1	encodes a monofunctional aspartate kinase
	AT5G24550	AT5G24550.1	beta glucosidase 32;(source:Araport11)
	AT4G15210	AT4G15210.1	cytosolic beta-amylase expressed in rosette leaves and inducible by sugar. RAM1 mutants have reduced beta amylase in leaves and stems.
	AT2G32290	AT2G32290.1	beta-amylase 6;(source:Araport11)
	AT4G17470	AT4G17470.1	alpha/beta-Hydrolases superfamily protein;(source:Araport11)
	AT1G31690	AT1G31690.1	Copper amine oxidase family protein;(source:Araport11)
	AT1G31710	AT1G31710.1	Copper amine oxidase family protein;(source:Araport11)
	AT2G28860	AT2G28860.1	member of CYP710A
	AT1G63710	AT1G63710.1	Encodes a member of the CYP86A subfamily of cytochrome p450 genes. Expressed at highest level in mature stems and flowers.
	AT2G18620	AT2G18620.1	Terpenoid synthases superfamily protein;(source:Araport11)
	AT3G03190	AT3G03190.1	Encodes glutathione transferase belonging to the phi class of GSTs. Naming convention according to Wagner et al. (2002).
	AT1G27140	AT1G27140.1	Encodes glutathione transferase belonging to the tau class of GSTs. Naming convention according to Wagner et al. (2002).
	AT1G71920	AT1G71920.2	Encodes a protein that is believed to act as a histidinol-phosphate transaminase involved in histidine biosynthesis. If the gene encoding the other protein shown to have this function, HISN6A (AT5G10330), is disrupted, a residual level of histidine biosynthesis continues, suggesting that HISN6B can somewhat compensate for the loss of HISN6A.
	AT3G58990	AT3G58990.1	Small subunit, which together with IPMI SSU1, IPMISSU2 and IPMI LSU1, is a member of heterodimeric isopropylmalate isomerase (IPMI). Together with IPMI SSU3 participates in the Met chain elongation pathway.
	AT5G11540	AT5G11540.1	Encodes a homolog of rat L-gulono-1,4-lactone (L-GulL) oxidase that is involved in the biosynthesis of L-ascorbic acid.
	AT5G56490	AT5G56490.1	D-arabinono-1,4-lactone oxidase family protein;(source:Araport11)
	AT5G15140	AT5G15140.1	Galactose mutarotase-like superfamily protein;(source:Araport11)
	AT3G55940	AT3G55940.1	Phospholipase C family member. Double mutants with PLC5 show defects in seed coat mucilage, leaf serration and over-expression improves drought tolerance.
	AT2G34420	AT2G34420.1	Photosystem II type I chlorophyll a/b-binding protein
	AT3G20160	AT3G20160.1	Terpenoid synthases superfamily protein;(source:Araport11)
	AT1G14700	AT1G14700.1	purple acid phosphatase 3;(source:Araport11)
	AT5G01330	AT5G01330.1	pyruvate decarboxylase
	AT5G67400	AT5G67400.1	Class III peroxidase, controls together with PRX44 and PRX01 extensin-mediated cell wall properties during polar expansion of root hair cells.
	AT5G24140	AT5G24140.1	Encodes a protein with similarity to squalene monoxygenases.
	AT4G39770	AT4G39770.1	Haloacid dehalogenase-like hydrolase (HAD) superfamily protein;(source:Araport11)
	AT2G33230	AT2G33230.1	Encodes a flavin monooxygenase gene which belongs to the tryptophan-dependent auxin biosynthetic pathway and enhances drought resistance.
Biosynthesis of secondary metabolites	AT3G55650	AT3G55650.1	Pyruvate kinase family protein;(source:Araport11)
	AT2G39040	AT2G39040.1	Peroxidase superfamily protein;(source:Araport11)
	AT2G43480	AT2G43480.1	Peroxidase superfamily protein;(source:Araport11)
	AT1G66270	AT1G66270.1	BGLU21 encodes a beta-glucosidase that has a high level of activity against the naturally occuring secondary metabolite scopolin. Recombinant BGLU21 produced in insect cells shows lower levels of activity using the structurally similar substrates esculin (33%) and 4-MU-glucoside (9%). BGLU21 is glycosylated in planta and has a C-terminal ER retention signal. Transcript analysis as well as protein…
	AT1G66280	AT1G66280.1	Glycosyl hydrolase superfamily protein;(source:Araport11)
	AT2G18980	AT2G18980.1	Class III peroxidase cell wall-targeted protein localized to the micropylar endosperm facing the radicle. Involved in seed germination.
	AT5G65800	AT5G65800.1	1-aminocyclopropane-1-carboxylate synthase (ACS) is encoded by a multigene family consisting of at least five members whose expression is induced by hormones, developmental signals, and protein synthesis inhibition.
	AT3G02020	AT3G02020.1	encodes a monofunctional aspartate kinase
	AT1G52400	AT1G52400.1	encodes a member of glycosyl hydrolase family 1, located in inducible ER bodies which were formed after wounding, required in inducible ER body formation The mRNA is cell-to-cell mobile.
	AT5G24550	AT5G24550.1	beta glucosidase 32;(source:Araport11)
	AT4G15210	AT4G15210.1	cytosolic beta-amylase expressed in rosette leaves and inducible by sugar. RAM1 mutants have reduced beta amylase in leaves and stems.
	AT2G32290	AT2G32290.1	beta-amylase 6;(source:Araport11)
	AT1G31690	AT1G31690.1	Copper amine oxidase family protein;(source:Araport11)
	AT1G31710	AT1G31710.1	Copper amine oxidase family protein;(source:Araport11)
	AT2G28860	AT2G28860.1	member of CYP710A
	AT3G28740	AT3G28740.1	Encodes a member of the cytochrome p450 family. Expression is upregulated in response to cis-jasmonate treatment. Overexpression induces synthesis of volatile compounds that affect chemical ecology and insect interactions.
	AT2G18620	AT2G18620.1	Terpenoid synthases superfamily protein;(source:Araport11)
	AT1G71920	AT1G71920.2	Encodes a protein that is believed to act as a histidinol-phosphate transaminase involved in histidine biosynthesis. If the gene encoding the other protein shown to have this function, HISN6A (AT5G10330), is disrupted, a residual level of histidine biosynthesis continues, suggesting that HISN6B can somewhat compensate for the loss of HISN6A.
	AT4G15440	AT4G15440.1	Encodes a hydroperoxide lyase. Also a member of the CYP74B cytochrome p450 family. In the ecotype Columbia (Col) the gene contains a 10-nucleotide deletion in its first exon that causes it to code for a truncated protein that results in a non-functional hydroperoxide lyase.
	AT3G58990	AT3G58990.1	Small subunit, which together with IPMI SSU1, IPMISSU2 and IPMI LSU1, is a member of heterodimeric isopropylmalate isomerase (IPMI). Together with IPMI SSU3 participates in the Met chain elongation pathway.
	AT5G15140	AT5G15140.1	Galactose mutarotase-like superfamily protein;(source:Araport11)
	AT3G20160	AT3G20160.1	Terpenoid synthases superfamily protein;(source:Araport11)
	AT5G01330	AT5G01330.1	pyruvate decarboxylase
	AT5G67400	AT5G67400.1	Class III peroxidase, controls together with PRX44 and PRX01 extensin-mediated cell wall properties during polar expansion of root hair cells.
	AT5G24140	AT5G24140.1	Encodes a protein with similarity to squalene monoxygenases.
	AT5G48010	AT5G48010.2	Encodes an oxidosqualene cyclase involved in the biosynthesis of thalianol, a tricyclic triterpenoid of unknown function. Overexpression of THAS leads to dwarfing in the aerial tissues of Arabidopsis plants, but increases their root length. THAS is part of a small operon-like cluster of genes (with At5g48000 (THAH) and At5g47990 (THAD)) involved in thalianol metabolism.
	AT4G39770	AT4G39770.1	Haloacid dehalogenase-like hydrolase (HAD) superfamily protein;(source:Araport11)
	AT1G78270	AT1G78270.1	UDP-glucosyl transferase 85A4;(source:Araport11)
