# Supplementary material for: The Change in Whole-Genome Methylation and Transcriptome Profile under Autophagy Defect and Nitrogen Starvation
Source: Int J Mol Sci. 2023 Sep 13;24(18):14047. doi: 10.3390/ijms241814047 (PMC10530911; doi:10.3390/ijms241814047)
Supplement: Supplementary file 1 [file ijms-24-14047-s001.zip › Table S9 GO terms of upregulated DEGs in atg5-1-MS vs atg5-1-N.csv]

id	num	qvalue	per	ratio	class	ID	Descrption	Pvalue	Qvalue	Up	Down	fg_num	bg_num
GO:0050832 defense response to fungus	13	0.157807724	6.842	0.023	Biological Process	GO:0050832	defense response to fungus	0.000766118	0.157807724	13	0	13	561
GO:0071456 cellular response to hypoxia	8	0.157807724	4.211	0.033	Biological Process	GO:0071456	cellular response to hypoxia	0.000824499	0.157807724	8	0	8	239
GO:0036294 cellular response to decreased oxygen levels	8	0.157807724	4.211	0.033	Biological Process	GO:0036294	cellular response to decreased oxygen levels	0.000870123	0.157807724	8	0	8	241
GO:0071453 cellular response to oxygen levels	8	0.157807724	4.211	0.033	Biological Process	GO:0071453	cellular response to oxygen levels	0.000870123	0.157807724	8	0	8	241
GO:0009620 response to fungus	14	0.157807724	7.368	0.022	Biological Process	GO:0009620	response to fungus	0.000966272	0.157807724	14	0	14	649
GO:0004867 serine-type endopeptidase inhibitor activity	3	0.13005079	1.948	0.107	Molecular Function	GO:0004867	serine-type endopeptidase inhibitor activity	0.001061444	0.13005079	3	0	3	28
GO:0047844 deoxycytidine deaminase activity	2	0.13005079	1.299	0.286	Molecular Function	GO:0047844	deoxycytidine deaminase activity	0.001063713	0.13005079	2	0	2	7
GO:0005576 extracellular region	25	0.271955532	17.241	0.013	Cellular Component	GO:0005576	extracellular region	0.001562963	0.271955532	25	0	25	1923
GO:0001666 response to hypoxia	8	0.157807724	4.211	0.03	Biological Process	GO:0001666	response to hypoxia	0.001593038	0.157807724	8	0	8	265
GO:0036293 response to decreased oxygen levels	8	0.157807724	4.211	0.03	Biological Process	GO:0036293	response to decreased oxygen levels	0.001749896	0.157807724	8	0	8	269
GO:0070482 response to oxygen levels	8	0.157807724	4.211	0.03	Biological Process	GO:0070482	response to oxygen levels	0.001790958	0.157807724	8	0	8	270
GO:0004126 cytidine deaminase activity	2	0.13005079	1.299	0.222	Molecular Function	GO:0004126	cytidine deaminase activity	0.001806261	0.13005079	2	0	2	9
GO:0010436 carotenoid dioxygenase activity	2	0.13005079	1.299	0.222	Molecular Function	GO:0010436	carotenoid dioxygenase activity	0.001806261	0.13005079	2	0	2	9
GO:0006216 cytidine catabolic process	2	0.157807724	1.053	0.222	Biological Process	GO:0006216	cytidine catabolic process	0.002315463	0.157807724	2	0	2	9
GO:0009972 cytidine deamination	2	0.157807724	1.053	0.222	Biological Process	GO:0009972	cytidine deamination	0.002315463	0.157807724	2	0	2	9
GO:0016121 carotene catabolic process	2	0.157807724	1.053	0.222	Biological Process	GO:0016121	carotene catabolic process	0.002315463	0.157807724	2	0	2	9
GO:0046087 cytidine metabolic process	2	0.157807724	1.053	0.222	Biological Process	GO:0046087	cytidine metabolic process	0.002315463	0.157807724	2	0	2	9
GO:0046247 terpene catabolic process	2	0.157807724	1.053	0.222	Biological Process	GO:0046247	terpene catabolic process	0.002315463	0.157807724	2	0	2	9
GO:0046133 pyrimidine ribonucleoside catabolic process	2	0.170038365	1.053	0.2	Biological Process	GO:0046133	pyrimidine ribonucleoside catabolic process	0.002878753	0.170038365	2	0	2	10
GO:0046135 pyrimidine nucleoside catabolic process	2	0.170038365	1.053	0.2	Biological Process	GO:0046135	pyrimidine nucleoside catabolic process	0.002878753	0.170038365	2	0	2	10
GO:0004866 endopeptidase inhibitor activity	3	0.151329111	1.948	0.071	Molecular Function	GO:0004866	endopeptidase inhibitor activity	0.003454861	0.151329111	3	0	3	42
GO:0090158 endoplasmic reticulum membrane organization	2	0.193787817	1.053	0.182	Biological Process	GO:0090158	endoplasmic reticulum membrane organization	0.003499554	0.193787817	2	0	2	11
GO:0030414 peptidase inhibitor activity	3	0.151329111	1.948	0.07	Molecular Function	GO:0030414	peptidase inhibitor activity	0.003694491	0.151329111	3	0	3	43
GO:0061135 endopeptidase regulator activity	3	0.151329111	1.948	0.07	Molecular Function	GO:0061135	endopeptidase regulator activity	0.003694491	0.151329111	3	0	3	43
GO:0061134 peptidase regulator activity	3	0.151329111	1.948	0.067	Molecular Function	GO:0061134	peptidase regulator activity	0.004203586	0.151329111	3	0	3	45
GO:0010951 negative regulation of endopeptidase activity	3	0.261351531	1.579	0.07	Biological Process	GO:0010951	negative regulation of endopeptidase activity	0.005253768	0.261351531	3	0	3	43
GO:0010466 negative regulation of peptidase activity	3	0.261351531	1.579	0.068	Biological Process	GO:0010466	negative regulation of peptidase activity	0.005604604	0.261351531	3	0	3	44
GO:0052548 regulation of endopeptidase activity	3	0.261351531	1.579	0.068	Biological Process	GO:0052548	regulation of endopeptidase activity	0.005604604	0.261351531	3	0	3	44
GO:0052547 regulation of peptidase activity	3	0.265121969	1.579	0.065	Biological Process	GO:0052547	regulation of peptidase activity	0.006347622	0.265121969	3	0	3	46
GO:0016119 carotene metabolic process	2	0.265121969	1.053	0.133	Biological Process	GO:0016119	carotene metabolic process	0.006538636	0.265121969	2	0	2	15
GO:0010282 senescence-associated vacuole	1	0.419620398	0.69	1	Cellular Component	GO:0010282	senescence-associated vacuole	0.006931166	0.419620398	1	0	1	1
GO:0033729 anthocyanidin reductase activity	1	0.231220382	0.649	1	Molecular Function	GO:0033729	anthocyanidin reductase activity	0.007225637	0.231220382	1	0	1	1
GO:0072529 pyrimidine-containing compound catabolic process	2	0.265121969	1.053	0.125	Biological Process	GO:0072529	pyrimidine-containing compound catabolic process	0.007432672	0.265121969	2	0	2	16
GO:0005615 extracellular space	5	0.419620398	3.448	0.029	Cellular Component	GO:0005615	extracellular space	0.00752613	0.419620398	5	0	5	175
GO:0009964 negative regulation of flavonoid biosynthetic process	1	0.265121969	0.526	1	Biological Process	GO:0009964	negative regulation of flavonoid biosynthetic process	0.0081946	0.265121969	1	0	1	1
GO:0015690 aluminum cation transport	1	0.265121969	0.526	1	Biological Process	GO:0015690	aluminum cation transport	0.0081946	0.265121969	1	0	1	1
GO:0034775 glutathione transmembrane transport	1	0.265121969	0.526	1	Biological Process	GO:0034775	glutathione transmembrane transport	0.0081946	0.265121969	1	0	1	1
GO:0035443 tripeptide transmembrane transport	1	0.265121969	0.526	1	Biological Process	GO:0035443	tripeptide transmembrane transport	0.0081946	0.265121969	1	0	1	1
GO:0072512 trivalent inorganic cation transport	1	0.265121969	0.526	1	Biological Process	GO:0072512	trivalent inorganic cation transport	0.0081946	0.265121969	1	0	1	1
GO:0042454 ribonucleoside catabolic process	2	0.265121969	1.053	0.118	Biological Process	GO:0042454	ribonucleoside catabolic process	0.008378572	0.265121969	2	0	2	17
GO:0004857 enzyme inhibitor activity	6	0.236928105	3.896	0.025	Molecular Function	GO:0004857	enzyme inhibitor activity	0.008725136	0.236928105	6	0	6	244
GO:0019239 deaminase activity	2	0.236928105	1.299	0.1	Molecular Function	GO:0019239	deaminase activity	0.009049337	0.236928105	2	0	2	20
GO:0097501 stress response to metal ion	2	0.286435747	1.053	0.111	Biological Process	GO:0097501	stress response to metal ion	0.009375436	0.286435747	2	0	2	18
GO:0044421 extracellular region part	5	0.419620398	3.448	0.027	Cellular Component	GO:0044421	extracellular region part	0.009646446	0.419620398	5	0	5	186
GO:0009164 nucleoside catabolic process	2	0.307807459	1.053	0.105	Biological Process	GO:0009164	nucleoside catabolic process	0.010422374	0.307807459	2	0	2	19
GO:0045861 negative regulation of proteolysis	3	0.317283395	1.579	0.053	Biological Process	GO:0045861	negative regulation of proteolysis	0.011459445	0.317283395	3	0	3	57
GO:1901658 glycosyl compound catabolic process	3	0.317283395	1.579	0.053	Biological Process	GO:1901658	glycosyl compound catabolic process	0.011459445	0.317283395	3	0	3	57
GO:0052638 indole-3-butyrate beta-glucosyltransferase activity	1	0.345585615	0.649	0.5	Molecular Function	GO:0052638	indole-3-butyrate beta-glucosyltransferase activity	0.014399401	0.345585615	1	0	1	2
GO:0006979 response to oxidative stress	9	0.372070023	4.737	0.019	Biological Process	GO:0006979	response to oxidative stress	0.015778449	0.372070023	9	0	9	470
GO:0016110 tetraterpenoid catabolic process	1	0.372070023	0.526	0.5	Biological Process	GO:0016110	tetraterpenoid catabolic process	0.016322399	0.372070023	1	0	1	2
GO:0016118 carotenoid catabolic process	1	0.372070023	0.526	0.5	Biological Process	GO:0016118	carotenoid catabolic process	0.016322399	0.372070023	1	0	1	2
GO:0016124 xanthophyll catabolic process	1	0.372070023	0.526	0.5	Biological Process	GO:0016124	xanthophyll catabolic process	0.016322399	0.372070023	1	0	1	2
GO:0090148 membrane fission	1	0.372070023	0.526	0.5	Biological Process	GO:0090148	membrane fission	0.016322399	0.372070023	1	0	1	2
GO:1902039 negative regulation of seed dormancy process	1	0.372070023	0.526	0.5	Biological Process	GO:1902039	negative regulation of seed dormancy process	0.016322399	0.372070023	1	0	1	2
GO:0008300 isoprenoid catabolic process	2	0.372070023	1.053	0.083	Biological Process	GO:0008300	isoprenoid catabolic process	0.0163778	0.372070023	2	0	2	24
GO:0010256 endomembrane system organization	4	0.38549348	2.105	0.033	Biological Process	GO:0010256	endomembrane system organization	0.01766685	0.38549348	4	0	4	121
GO:0098542 defense response to other organism	16	0.38549348	8.421	0.015	Biological Process	GO:0098542	defense response to other organism	0.017838863	0.38549348	16	0	16	1091
GO:0016702 oxidoreductase activity, acting on single donors with incorporation of molecular oxygen, incorporation of two atoms of oxygen	2	0.381291917	1.299	0.069	Molecular Function	GO:0016702	oxidoreductase activity, acting on single donors with incorporation of molecular oxygen, incorporation of two atoms of oxygen	0.018535024	0.381291917	2	0	2	29
GO:0016814 hydrolase activity, acting on carbon-nitrogen (but not peptide) bonds, in cyclic amidines	2	0.381291917	1.299	0.069	Molecular Function	GO:0016814	hydrolase activity, acting on carbon-nitrogen (but not peptide) bonds, in cyclic amidines	0.018535024	0.381291917	2	0	2	29
GO:0071949 FAD binding	3	0.387389899	1.948	0.037	Molecular Function	GO:0071949	FAD binding	0.02027211	0.387389899	3	0	3	80
GO:0009530 primary cell wall	1	0.718643982	0.69	0.333	Cellular Component	GO:0009530	primary cell wall	0.020650689	0.718643982	1	0	1	3
GO:0018708 thiol S-methyltransferase activity	1	0.387389899	0.649	0.333	Molecular Function	GO:0018708	thiol S-methyltransferase activity	0.021521661	0.387389899	1	0	1	3
GO:0051346 negative regulation of hydrolase activity	3	0.450086883	1.579	0.041	Biological Process	GO:0051346	negative regulation of hydrolase activity	0.022156501	0.450086883	3	0	3	73
GO:0070887 cellular response to chemical stimulus	21	0.450086883	11.053	0.013	Biological Process	GO:0070887	cellular response to chemical stimulus	0.022550521	0.450086883	21	0	21	1603
GO:0043086 negative regulation of catalytic activity	6	0.450086883	3.158	0.022	Biological Process	GO:0043086	negative regulation of catalytic activity	0.023424713	0.450086883	6	0	6	268
GO:0006294 nucleotide-excision repair, preincision complex assembly	1	0.450086883	0.526	0.333	Biological Process	GO:0006294	nucleotide-excision repair, preincision complex assembly	0.024383939	0.450086883	1	0	1	3
GO:0048838 release of seed from dormancy	1	0.450086883	0.526	0.333	Biological Process	GO:0048838	release of seed from dormancy	0.024383939	0.450086883	1	0	1	3
GO:0071475 cellular hyperosmotic salinity response	1	0.450086883	0.526	0.333	Biological Process	GO:0071475	cellular hyperosmotic salinity response	0.024383939	0.450086883	1	0	1	3
GO:0097438 exit from dormancy	1	0.450086883	0.526	0.333	Biological Process	GO:0097438	exit from dormancy	0.024383939	0.450086883	1	0	1	3
GO:0052689 carboxylic ester hydrolase activity	5	0.391862074	3.247	0.022	Molecular Function	GO:0052689	carboxylic ester hydrolase activity	0.025989599	0.391862074	5	0	5	230
GO:0030599 pectinesterase activity	3	0.391862074	1.948	0.033	Molecular Function	GO:0030599	pectinesterase activity	0.028314822	0.391862074	3	0	3	91
GO:0000048 peptidyltransferase activity	1	0.391862074	0.649	0.25	Molecular Function	GO:0000048	peptidyltransferase activity	0.028592786	0.391862074	1	0	1	4
GO:0036374 glutathione hydrolase activity	1	0.391862074	0.649	0.25	Molecular Function	GO:0036374	glutathione hydrolase activity	0.028592786	0.391862074	1	0	1	4
GO:0042409 caffeoyl-CoA O-methyltransferase activity	1	0.391862074	0.649	0.25	Molecular Function	GO:0042409	caffeoyl-CoA O-methyltransferase activity	0.028592786	0.391862074	1	0	1	4
GO:0001906 cell killing	6	0.478141087	3.158	0.021	Biological Process	GO:0001906	cell killing	0.028649031	0.478141087	6	0	6	281
GO:0031640 killing of cells of other organism	6	0.478141087	3.158	0.021	Biological Process	GO:0031640	killing of cells of other organism	0.028649031	0.478141087	6	0	6	281
GO:0044092 negative regulation of molecular function	6	0.478141087	3.158	0.021	Biological Process	GO:0044092	negative regulation of molecular function	0.028649031	0.478141087	6	0	6	281
GO:0044364 disruption of cells of other organism	6	0.478141087	3.158	0.021	Biological Process	GO:0044364	disruption of cells of other organism	0.028649031	0.478141087	6	0	6	281
GO:0046910 pectinesterase inhibitor activity	3	0.391862074	1.948	0.032	Molecular Function	GO:0046910	pectinesterase inhibitor activity	0.029933908	0.391862074	3	0	3	93
GO:0043207 response to external biotic stimulus	18	0.478141087	9.474	0.013	Biological Process	GO:0043207	response to external biotic stimulus	0.031546068	0.478141087	18	0	18	1364
GO:0051707 response to other organism	18	0.478141087	9.474	0.013	Biological Process	GO:0051707	response to other organism	0.031546068	0.478141087	18	0	18	1364
GO:0007029 endoplasmic reticulum organization	2	0.478141087	1.053	0.059	Biological Process	GO:0007029	endoplasmic reticulum organization	0.031563056	0.478141087	2	0	2	34
GO:0034635 glutathione transport	1	0.478141087	0.526	0.25	Biological Process	GO:0034635	glutathione transport	0.032379758	0.478141087	1	0	1	4
GO:0055073 cadmium ion homeostasis	1	0.478141087	0.526	0.25	Biological Process	GO:0055073	cadmium ion homeostasis	0.032379758	0.478141087	1	0	1	4
GO:0071474 cellular hyperosmotic response	1	0.478141087	0.526	0.25	Biological Process	GO:0071474	cellular hyperosmotic response	0.032379758	0.478141087	1	0	1	4
GO:1990169 stress response to copper ion	1	0.478141087	0.526	0.25	Biological Process	GO:1990169	stress response to copper ion	0.032379758	0.478141087	1	0	1	4
GO:2000692 negative regulation of seed maturation	1	0.478141087	0.526	0.25	Biological Process	GO:2000692	negative regulation of seed maturation	0.032379758	0.478141087	1	0	1	4
GO:0016701 oxidoreductase activity, acting on single donors with incorporation of molecular oxygen	2	0.423520609	1.299	0.05	Molecular Function	GO:0016701	oxidoreductase activity, acting on single donors with incorporation of molecular oxygen	0.033822826	0.423520609	2	0	2	40
GO:0071215 cellular response to abscisic acid stimulus	6	0.495385898	3.158	0.02	Biological Process	GO:0071215	cellular response to abscisic acid stimulus	0.034106704	0.495385898	6	0	6	293
GO:0016756 glutathione gamma-glutamylcysteinyltransferase activity	1	0.427357669	0.649	0.2	Molecular Function	GO:0016756	glutathione gamma-glutamylcysteinyltransferase activity	0.035613139	0.427357669	1	0	1	5
GO:0009607 response to biotic stimulus	18	0.510214324	9.474	0.013	Biological Process	GO:0009607	response to biotic stimulus	0.036710819	0.510214324	18	0	18	1389
GO:0016106 sesquiterpenoid biosynthetic process	2	0.510214324	1.053	0.053	Biological Process	GO:0016106	sesquiterpenoid biosynthetic process	0.03872253	0.510214324	2	0	2	38
GO:0035821 modification of morphology or physiology of other organism	6	0.510214324	3.158	0.02	Biological Process	GO:0035821	modification of morphology or physiology of other organism	0.039664925	0.510214324	6	0	6	304
GO:0010726 positive regulation of hydrogen peroxide metabolic process	1	0.510214324	0.526	0.2	Biological Process	GO:0010726	positive regulation of hydrogen peroxide metabolic process	0.040310387	0.510214324	1	0	1	5
GO:0080024 indolebutyric acid metabolic process	1	0.510214324	0.526	0.2	Biological Process	GO:0080024	indolebutyric acid metabolic process	0.040310387	0.510214324	1	0	1	5
GO:1901334 lactone metabolic process	1	0.510214324	0.526	0.2	Biological Process	GO:1901334	lactone metabolic process	0.040310387	0.510214324	1	0	1	5
GO:1901336 lactone biosynthetic process	1	0.510214324	0.526	0.2	Biological Process	GO:1901336	lactone biosynthetic process	0.040310387	0.510214324	1	0	1	5
GO:1901600 strigolactone metabolic process	1	0.510214324	0.526	0.2	Biological Process	GO:1901600	strigolactone metabolic process	0.040310387	0.510214324	1	0	1	5
GO:1901601 strigolactone biosynthetic process	1	0.510214324	0.526	0.2	Biological Process	GO:1901601	strigolactone biosynthetic process	0.040310387	0.510214324	1	0	1	5
GO:0046131 pyrimidine ribonucleoside metabolic process	2	0.547204918	1.053	0.049	Biological Process	GO:0046131	pyrimidine ribonucleoside metabolic process	0.044456284	0.547204918	2	0	2	41
GO:1901136 carbohydrate derivative catabolic process	3	0.547204918	1.579	0.031	Biological Process	GO:1901136	carbohydrate derivative catabolic process	0.04446812	0.547204918	3	0	3	96
GO:0000439 core TFIIH complex	1	1	0.69	0.143	Cellular Component	GO:0000439	core TFIIH complex	0.047527551	1	1	0	1	7
GO:0009823 cytokinin catabolic process	1	0.569123349	0.526	0.167	Biological Process	GO:0009823	cytokinin catabolic process	0.048176356	0.569123349	1	0	1	6
GO:0071277 cellular response to calcium ion	1	0.569123349	0.526	0.167	Biological Process	GO:0071277	cellular response to calcium ion	0.048176356	0.569123349	1	0	1	6
GO:0080187 floral organ senescence	1	0.569123349	0.526	0.167	Biological Process	GO:0080187	floral organ senescence	0.048176356	0.569123349	1	0	1	6
GO:0008200 ion channel inhibitor activity	1	0.45989864	0.649	0.143	Molecular Function	GO:0008200	ion channel inhibitor activity	0.049502979	0.45989864	1	0	1	7
GO:0009916 alternative oxidase activity	1	0.45989864	0.649	0.143	Molecular Function	GO:0009916	alternative oxidase activity	0.049502979	0.45989864	1	0	1	7
GO:0016248 channel inhibitor activity	1	0.45989864	0.649	0.143	Molecular Function	GO:0016248	channel inhibitor activity	0.049502979	0.45989864	1	0	1	7
GO:0017080 sodium channel regulator activity	1	0.45989864	0.649	0.143	Molecular Function	GO:0017080	sodium channel regulator activity	0.049502979	0.45989864	1	0	1	7
GO:0019139 cytokinin dehydrogenase activity	1	0.45989864	0.649	0.143	Molecular Function	GO:0019139	cytokinin dehydrogenase activity	0.049502979	0.45989864	1	0	1	7
GO:0019871 sodium channel inhibitor activity	1	0.45989864	0.649	0.143	Molecular Function	GO:0019871	sodium channel inhibitor activity	0.049502979	0.45989864	1	0	1	7
GO:0045549 9-cis-epoxycarotenoid dioxygenase activity	1	0.45989864	0.649	0.143	Molecular Function	GO:0045549	9-cis-epoxycarotenoid dioxygenase activity	0.049502979	0.45989864	1	0	1	7
GO:0006213 pyrimidine nucleoside metabolic process	2	0.588512736	1.053	0.045	Biological Process	GO:0006213	pyrimidine nucleoside metabolic process	0.050481905	0.588512736	2	0	2	44
GO:0030246 carbohydrate binding	6	0.486486042	3.896	0.016	Molecular Function	GO:0030246	carbohydrate binding	0.054054005	0.486486042	6	0	6	373
GO:0089701 U2AF	1	1	0.69	0.125	Cellular Component	GO:0089701	U2AF	0.054131505	1	1	0	1	8
GO:0010230 alternative respiration	1	0.644112667	0.526	0.143	Biological Process	GO:0010230	alternative respiration	0.055978189	0.644112667	1	0	1	7
GO:0016247 channel regulator activity	1	0.491984129	0.649	0.125	Molecular Function	GO:0016247	channel regulator activity	0.056373181	0.491984129	1	0	1	8
GO:0006714 sesquiterpenoid metabolic process	2	0.656427164	1.053	0.042	Biological Process	GO:0006714	sesquiterpenoid metabolic process	0.058939971	0.656427164	2	0	2	48
GO:0042214 terpene metabolic process	2	0.656427164	1.053	0.042	Biological Process	GO:0042214	terpene metabolic process	0.058939971	0.656427164	2	0	2	48
GO:0033554 cellular response to stress	16	0.656427164	8.421	0.013	Biological Process	GO:0033554	cellular response to stress	0.0595209	0.656427164	16	0	16	1274
GO:0008172 S-methyltransferase activity	1	0.505552372	0.649	0.111	Molecular Function	GO:0008172	S-methyltransferase activity	0.063194046	0.505552372	1	0	1	9
GO:0032453 histone demethylase activity (H3-K4 specific)	1	0.505552372	0.649	0.111	Molecular Function	GO:0032453	histone demethylase activity (H3-K4 specific)	0.063194046	0.505552372	1	0	1	9
GO:0034647 histone demethylase activity (H3-trimethyl-K4 specific)	1	0.505552372	0.649	0.111	Molecular Function	GO:0034647	histone demethylase activity (H3-trimethyl-K4 specific)	0.063194046	0.505552372	1	0	1	9
GO:0044273 sulfur compound catabolic process	2	0.656427164	1.053	0.04	Biological Process	GO:0044273	sulfur compound catabolic process	0.063339507	0.656427164	2	0	2	50
GO:0006751 glutathione catabolic process	1	0.656427164	0.526	0.125	Biological Process	GO:0006751	glutathione catabolic process	0.063716406	0.656427164	1	0	1	8
GO:0010106 cellular response to iron ion starvation	1	0.656427164	0.526	0.125	Biological Process	GO:0010106	cellular response to iron ion starvation	0.063716406	0.656427164	1	0	1	8
GO:0010623 developmental programmed cell death	1	0.656427164	0.526	0.125	Biological Process	GO:0010623	developmental programmed cell death	0.063716406	0.656427164	1	0	1	8
GO:0042447 hormone catabolic process	1	0.656427164	0.526	0.125	Biological Process	GO:0042447	hormone catabolic process	0.063716406	0.656427164	1	0	1	8
GO:0071585 detoxification of cadmium ion	1	0.656427164	0.526	0.125	Biological Process	GO:0071585	detoxification of cadmium ion	0.063716406	0.656427164	1	0	1	8
GO:0009817 defense response to fungus, incompatible interaction	2	0.662130622	1.053	0.039	Biological Process	GO:0009817	defense response to fungus, incompatible interaction	0.0655798	0.662130622	2	0	2	51
GO:0098589 membrane region	2	1	1.379	0.032	Cellular Component	GO:0098589	membrane region	0.068900121	1	2	0	2	62
GO:0008379 thioredoxin peroxidase activity	1	0.530268069	0.649	0.1	Molecular Function	GO:0008379	thioredoxin peroxidase activity	0.069965926	0.530268069	1	0	1	10
GO:0051920 peroxiredoxin activity	1	0.530268069	0.649	0.1	Molecular Function	GO:0051920	peroxiredoxin activity	0.069965926	0.530268069	1	0	1	10
GO:0009061 anaerobic respiration	1	0.662130622	0.526	0.111	Biological Process	GO:0009061	anaerobic respiration	0.071391524	0.662130622	1	0	1	9
GO:0009405 pathogenesis	1	0.662130622	0.526	0.111	Biological Process	GO:0009405	pathogenesis	0.071391524	0.662130622	1	0	1	9
GO:0009939 positive regulation of gibberellic acid mediated signaling pathway	1	0.662130622	0.526	0.111	Biological Process	GO:0009939	positive regulation of gibberellic acid mediated signaling pathway	0.071391524	0.662130622	1	0	1	9
GO:0017182 peptidyl-diphthamide metabolic process	1	0.662130622	0.526	0.111	Biological Process	GO:0017182	peptidyl-diphthamide metabolic process	0.071391524	0.662130622	1	0	1	9
GO:0017183 peptidyl-diphthamide biosynthetic process from peptidyl-histidine	1	0.662130622	0.526	0.111	Biological Process	GO:0017183	peptidyl-diphthamide biosynthetic process from peptidyl-histidine	0.071391524	0.662130622	1	0	1	9
GO:0034721 histone H3-K4 demethylation, trimethyl-H3-K4-specific	1	0.662130622	0.526	0.111	Biological Process	GO:0034721	histone H3-K4 demethylation, trimethyl-H3-K4-specific	0.071391524	0.662130622	1	0	1	9
GO:0042219 cellular modified amino acid catabolic process	1	0.662130622	0.526	0.111	Biological Process	GO:0042219	cellular modified amino acid catabolic process	0.071391524	0.662130622	1	0	1	9
GO:0042939 tripeptide transport	1	0.662130622	0.526	0.111	Biological Process	GO:0042939	tripeptide transport	0.071391524	0.662130622	1	0	1	9
GO:0009809 lignin biosynthetic process	2	0.662130622	1.053	0.037	Biological Process	GO:0009809	lignin biosynthetic process	0.072455805	0.662130622	2	0	2	54
GO:0009605 response to external stimulus	21	0.662130622	11.053	0.011	Biological Process	GO:0009605	response to external stimulus	0.072490599	0.662130622	21	0	21	1827
GO:0042743 hydrogen peroxide metabolic process	3	0.685525372	1.579	0.025	Biological Process	GO:0042743	hydrogen peroxide metabolic process	0.076026167	0.685525372	3	0	3	120
GO:0051704 multi-organism process	22	0.685525372	11.579	0.011	Biological Process	GO:0051704	multi-organism process	0.076599336	0.685525372	22	0	22	1945
GO:0003950 NAD+ ADP-ribosyltransferase activity	1	0.558345753	0.649	0.091	Molecular Function	GO:0003950	NAD+ ADP-ribosyltransferase activity	0.076689169	0.558345753	1	0	1	11
GO:0070301 cellular response to hydrogen peroxide	1	0.697157191	0.526	0.1	Biological Process	GO:0070301	cellular response to hydrogen peroxide	0.079004054	0.697157191	1	0	1	10
GO:0000243 commitment complex	1	1	0.69	0.083	Cellular Component	GO:0000243	commitment complex	0.080095675	1	1	0	1	12
GO:0009625 response to insect	2	0.697157191	1.053	0.034	Biological Process	GO:0009625	response to insect	0.081964793	0.697157191	2	0	2	58
GO:0040008 regulation of growth	6	0.697157191	3.158	0.016	Biological Process	GO:0040008	regulation of growth	0.083047812	0.697157191	6	0	6	368
GO:0005544 calcium-dependent phospholipid binding	1	0.558345753	0.649	0.083	Molecular Function	GO:0005544	calcium-dependent phospholipid binding	0.083364123	0.558345753	1	0	1	12
GO:0016755 transferase activity, transferring amino-acyl groups	1	0.558345753	0.649	0.083	Molecular Function	GO:0016755	transferase activity, transferring amino-acyl groups	0.083364123	0.558345753	1	0	1	12
GO:0030628 pre-mRNA 3'-splice site binding	1	0.558345753	0.649	0.083	Molecular Function	GO:0030628	pre-mRNA 3'-splice site binding	0.083364123	0.558345753	1	0	1	12
GO:0047617 acyl-CoA hydrolase activity	1	0.558345753	0.649	0.083	Molecular Function	GO:0047617	acyl-CoA hydrolase activity	0.083364123	0.558345753	1	0	1	12
GO:0071396 cellular response to lipid	7	0.697157191	3.684	0.015	Biological Process	GO:0071396	cellular response to lipid	0.083683144	0.697157191	7	0	7	458
GO:0008219 cell death	4	0.697157191	2.105	0.02	Biological Process	GO:0008219	cell death	0.08379139	0.697157191	4	0	4	201
GO:0016265 death	4	0.697157191	2.105	0.02	Biological Process	GO:0016265	death	0.08379139	0.697157191	4	0	4	201
GO:0034720 histone H3-K4 demethylation	1	0.697157191	0.526	0.091	Biological Process	GO:0034720	histone H3-K4 demethylation	0.086554504	0.697157191	1	0	1	11
GO:0060236 regulation of mitotic spindle organization	1	0.697157191	0.526	0.091	Biological Process	GO:0060236	regulation of mitotic spindle organization	0.086554504	0.697157191	1	0	1	11
GO:0061687 detoxification of inorganic compound	1	0.697157191	0.526	0.091	Biological Process	GO:0061687	detoxification of inorganic compound	0.086554504	0.697157191	1	0	1	11
GO:0090224 regulation of spindle organization	1	0.697157191	0.526	0.091	Biological Process	GO:0090224	regulation of spindle organization	0.086554504	0.697157191	1	0	1	11
GO:1990170 stress response to cadmium ion	1	0.697157191	0.526	0.091	Biological Process	GO:1990170	stress response to cadmium ion	0.086554504	0.697157191	1	0	1	11
GO:0051213 dioxygenase activity	3	0.56686336	1.948	0.021	Molecular Function	GO:0051213	dioxygenase activity	0.086604124	0.56686336	3	0	3	144
GO:0042221 response to chemical	33	0.69832869	17.368	0.01	Biological Process	GO:0042221	response to chemical	0.087488132	0.69832869	33	0	33	3174
GO:0008242 omega peptidase activity	1	0.56759827	0.649	0.077	Molecular Function	GO:0008242	omega peptidase activity	0.089991132	0.56759827	1	0	1	13
GO:0005675 holo TFIIH complex	1	1	0.69	0.071	Cellular Component	GO:0005675	holo TFIIH complex	0.092811073	1	1	0	1	14
GO:0030162 regulation of proteolysis	3	0.735926195	1.579	0.023	Biological Process	GO:0030162	regulation of proteolysis	0.093029045	0.735926195	3	0	3	131
GO:0043171 peptide catabolic process	1	0.737366663	0.526	0.083	Biological Process	GO:0043171	peptide catabolic process	0.094043378	0.737366663	1	0	1	12
GO:0097306 cellular response to alcohol	6	0.738914352	3.158	0.016	Biological Process	GO:0097306	cellular response to alcohol	0.095074759	0.738914352	6	0	6	382
GO:0030234 enzyme regulator activity	7	0.56759827	4.545	0.013	Molecular Function	GO:0030234	enzyme regulator activity	0.095155404	0.56759827	7	0	7	537
GO:0032029 myosin tail binding	1	0.56759827	0.649	0.071	Molecular Function	GO:0032029	myosin tail binding	0.096570539	0.56759827	1	0	1	14
GO:0032036 myosin heavy chain binding	1	0.56759827	0.649	0.071	Molecular Function	GO:0032036	myosin heavy chain binding	0.096570539	0.56759827	1	0	1	14
GO:0080115 myosin XI tail binding	1	0.56759827	0.649	0.071	Molecular Function	GO:0080115	myosin XI tail binding	0.096570539	0.56759827	1	0	1	14
GO:0006607 NLS-bearing protein import into nucleus	1	0.768405647	0.526	0.077	Biological Process	GO:0006607	NLS-bearing protein import into nucleus	0.101471175	0.768405647	1	0	1	13
GO:0080183 response to photooxidative stress	1	0.768405647	0.526	0.077	Biological Process	GO:0080183	response to photooxidative stress	0.101471175	0.768405647	1	0	1	13
GO:2000379 positive regulation of reactive oxygen species metabolic process	1	0.768405647	0.526	0.077	Biological Process	GO:2000379	positive regulation of reactive oxygen species metabolic process	0.101471175	0.768405647	1	0	1	13
GO:0008131 primary amine oxidase activity	1	0.584468809	0.649	0.067	Molecular Function	GO:0008131	primary amine oxidase activity	0.103102683	0.584468809	1	0	1	15
GO:0010200 response to chitin	3	0.772525982	1.579	0.022	Biological Process	GO:0010200	response to chitin	0.104593066	0.772525982	3	0	3	138
GO:0006950 response to stress	39	0.772525982	20.526	0.01	Biological Process	GO:0006950	response to stress	0.1078517	0.772525982	39	0	39	3915
GO:0016491 oxidoreductase activity	16	0.584468809	10.39	0.01	Molecular Function	GO:0016491	oxidoreductase activity	0.108073718	0.584468809	16	0	16	1582
GO:0010310 regulation of hydrogen peroxide metabolic process	1	0.772525982	0.526	0.071	Biological Process	GO:0010310	regulation of hydrogen peroxide metabolic process	0.10883839	0.772525982	1	0	1	14
GO:0016115 terpenoid catabolic process	1	0.772525982	0.526	0.071	Biological Process	GO:0016115	terpenoid catabolic process	0.10883839	0.772525982	1	0	1	14
GO:0016122 xanthophyll metabolic process	1	0.772525982	0.526	0.071	Biological Process	GO:0016122	xanthophyll metabolic process	0.10883839	0.772525982	1	0	1	14
GO:0035672 oligopeptide transmembrane transport	1	0.772525982	0.526	0.071	Biological Process	GO:0035672	oligopeptide transmembrane transport	0.10883839	0.772525982	1	0	1	14
GO:1901141 regulation of lignin biosynthetic process	1	0.772525982	0.526	0.071	Biological Process	GO:1901141	regulation of lignin biosynthetic process	0.10883839	0.772525982	1	0	1	14
GO:0065008 regulation of biological quality	15	0.772525982	7.895	0.012	Biological Process	GO:0065008	regulation of biological quality	0.109398615	0.772525982	15	0	15	1290
GO:0004869 cysteine-type endopeptidase inhibitor activity	1	0.584468809	0.649	0.062	Molecular Function	GO:0004869	cysteine-type endopeptidase inhibitor activity	0.109587902	0.584468809	1	0	1	16
GO:0016018 cyclosporin A binding	1	0.584468809	0.649	0.062	Molecular Function	GO:0016018	cyclosporin A binding	0.109587902	0.584468809	1	0	1	16
GO:0032452 histone demethylase activity	1	0.584468809	0.649	0.062	Molecular Function	GO:0032452	histone demethylase activity	0.109587902	0.584468809	1	0	1	16
GO:0042542 response to hydrogen peroxide	2	0.772525982	1.053	0.029	Biological Process	GO:0042542	response to hydrogen peroxide	0.109862611	0.772525982	2	0	2	69
GO:0010150 leaf senescence	3	0.789604458	1.579	0.021	Biological Process	GO:0010150	leaf senescence	0.11318258	0.789604458	3	0	3	143
GO:0016023 cytoplasmic, membrane-bounded vesicle	5	1	3.448	0.014	Cellular Component	GO:0016023	cytoplasmic, membrane-bounded vesicle	0.114167248	1	5	0	5	369
GO:0010260 organ senescence	3	0.79104042	1.579	0.021	Biological Process	GO:0010260	organ senescence	0.114931993	0.79104042	3	0	3	144
GO:0072527 pyrimidine-containing compound metabolic process	2	0.79104042	1.053	0.028	Biological Process	GO:0072527	pyrimidine-containing compound metabolic process	0.115174057	0.79104042	2	0	2	71
GO:0072337 modified amino acid transport	1	0.791576356	0.526	0.067	Biological Process	GO:0072337	modified amino acid transport	0.116145515	0.791576356	1	0	1	15
GO:0090406 pollen tube	2	1	1.379	0.024	Cellular Component	GO:0090406	pollen tube	0.11759239	1	2	0	2	85
GO:0030015 CCR4-NOT core complex	1	1	0.69	0.056	Cellular Component	GO:0030015	CCR4-NOT core complex	0.117720559	1	1	0	1	18
GO:0032269 negative regulation of cellular protein metabolic process	4	0.793430093	2.105	0.018	Biological Process	GO:0032269	negative regulation of cellular protein metabolic process	0.118208547	0.793430093	4	0	4	228
GO:0051336 regulation of hydrolase activity	4	0.793430093	2.105	0.018	Biological Process	GO:0051336	regulation of hydrolase activity	0.118208547	0.793430093	4	0	4	228
GO:0046658 anchored component of plasma membrane	3	1	2.069	0.017	Cellular Component	GO:0046658	anchored component of plasma membrane	0.118980719	1	3	0	3	173
GO:0099503 secretory vesicle	3	1	2.069	0.017	Cellular Component	GO:0099503	secretory vesicle	0.118980719	1	3	0	3	173
GO:0051248 negative regulation of protein metabolic process	4	0.796645561	2.105	0.017	Biological Process	GO:0051248	negative regulation of protein metabolic process	0.119586749	0.796645561	4	0	4	229
GO:0035967 cellular response to topologically incorrect protein	2	0.79706828	1.053	0.027	Biological Process	GO:0035967	cellular response to topologically incorrect protein	0.12054983	0.79706828	2	0	2	73
GO:0008139 nuclear localization sequence binding	1	0.584564023	0.649	0.056	Molecular Function	GO:0008139	nuclear localization sequence binding	0.1224189	0.584564023	1	0	1	18
GO:0008144 drug binding	1	0.584564023	0.649	0.056	Molecular Function	GO:0008144	drug binding	0.1224189	0.584564023	1	0	1	18
GO:0017022 myosin binding	1	0.584564023	0.649	0.056	Molecular Function	GO:0017022	myosin binding	0.1224189	0.584564023	1	0	1	18
GO:0061608 nuclear import signal receptor activity	1	0.584564023	0.649	0.056	Molecular Function	GO:0061608	nuclear import signal receptor activity	0.1224189	0.584564023	1	0	1	18
GO:0080031 methyl salicylate esterase activity	1	0.584564023	0.649	0.056	Molecular Function	GO:0080031	methyl salicylate esterase activity	0.1224189	0.584564023	1	0	1	18
GO:0080032 methyl jasmonate esterase activity	1	0.584564023	0.649	0.056	Molecular Function	GO:0080032	methyl jasmonate esterase activity	0.1224189	0.584564023	1	0	1	18
GO:0009750 response to fructose	1	0.79800169	0.526	0.062	Biological Process	GO:0009750	response to fructose	0.123393038	0.79800169	1	0	1	16
GO:0009786 regulation of asymmetric cell division	1	0.79800169	0.526	0.062	Biological Process	GO:0009786	regulation of asymmetric cell division	0.123393038	0.79800169	1	0	1	16
GO:2000033 regulation of seed dormancy process	1	0.79800169	0.526	0.062	Biological Process	GO:2000033	regulation of seed dormancy process	0.123393038	0.79800169	1	0	1	16
GO:0050660 flavin adenine dinucleotide binding	3	0.584564023	1.948	0.018	Molecular Function	GO:0050660	flavin adenine dinucleotide binding	0.123813908	0.584564023	3	0	3	169
GO:0032806 carboxy-terminal domain protein kinase complex	1	1	0.69	0.053	Cellular Component	GO:0032806	carboxy-terminal domain protein kinase complex	0.12384105	1	1	0	1	19
GO:0034605 cellular response to heat	2	0.808869501	1.053	0.027	Biological Process	GO:0034605	cellular response to heat	0.125986446	0.808869501	2	0	2	75
GO:0031988 membrane-bounded vesicle	5	1	3.448	0.013	Cellular Component	GO:0031988	membrane-bounded vesicle	0.126900858	1	5	0	5	382
GO:0005545 1-phosphatidylinositol binding	1	0.598135783	0.649	0.053	Molecular Function	GO:0005545	1-phosphatidylinositol binding	0.128765342	0.598135783	1	0	1	19
GO:0005669 transcription factor TFIID complex	1	1	0.69	0.05	Cellular Component	GO:0005669	transcription factor TFIID complex	0.129919374	1	1	0	1	20
GO:0071712 ER-associated misfolded protein catabolic process	1	0.832339263	0.526	0.059	Biological Process	GO:0071712	ER-associated misfolded protein catabolic process	0.130581442	0.832339263	1	0	1	17
GO:0009808 lignin metabolic process	2	0.841462961	1.053	0.026	Biological Process	GO:0009808	lignin metabolic process	0.134248058	0.841462961	2	0	2	78
GO:0042430 indole-containing compound metabolic process	2	0.841462961	1.053	0.025	Biological Process	GO:0042430	indole-containing compound metabolic process	0.137028736	0.841462961	2	0	2	79
GO:0046688 response to copper ion	1	0.841462961	0.526	0.056	Biological Process	GO:0046688	response to copper ion	0.137711207	0.841462961	1	0	1	18
GO:0048268 clathrin coat assembly	1	0.841462961	0.526	0.056	Biological Process	GO:0048268	clathrin coat assembly	0.137711207	0.841462961	1	0	1	18
GO:0051592 response to calcium ion	1	0.841462961	0.526	0.056	Biological Process	GO:0051592	response to calcium ion	0.137711207	0.841462961	1	0	1	18
GO:0070076 histone lysine demethylation	1	0.841462961	0.526	0.056	Biological Process	GO:0070076	histone lysine demethylation	0.137711207	0.841462961	1	0	1	18
GO:0090575 RNA polymerase II transcription factor complex	2	1	1.379	0.021	Cellular Component	GO:0090575	RNA polymerase II transcription factor complex	0.13845616	1	2	0	2	94
GO:0098772 molecular function regulator	7	0.600162446	4.545	0.012	Molecular Function	GO:0098772	molecular function regulator	0.138771269	0.600162446	7	0	7	593
GO:0016607 nuclear speck	2	1	1.379	0.021	Cellular Component	GO:0016607	nuclear speck	0.140822537	1	2	0	2	95
GO:0016868 intramolecular transferase activity, phosphotransferases	1	0.600162446	0.649	0.048	Molecular Function	GO:0016868	intramolecular transferase activity, phosphotransferases	0.141321753	0.600162446	1	0	1	21
GO:0032050 clathrin heavy chain binding	1	0.600162446	0.649	0.048	Molecular Function	GO:0032050	clathrin heavy chain binding	0.141321753	0.600162446	1	0	1	21
GO:0036002 pre-mRNA binding	1	0.600162446	0.649	0.048	Molecular Function	GO:0036002	pre-mRNA binding	0.141321753	0.600162446	1	0	1	21
GO:0047372 acylglycerol lipase activity	1	0.600162446	0.649	0.048	Molecular Function	GO:0047372	acylglycerol lipase activity	0.141321753	0.600162446	1	0	1	21
GO:0012511 monolayer-surrounded lipid storage body	1	1	0.69	0.045	Cellular Component	GO:0012511	monolayer-surrounded lipid storage body	0.141950671	1	1	0	1	22
GO:0016324 apical plasma membrane	1	1	0.69	0.045	Cellular Component	GO:0016324	apical plasma membrane	0.141950671	1	1	0	1	22
GO:0035966 response to topologically incorrect protein	2	0.849520322	1.053	0.025	Biological Process	GO:0035966	response to topologically incorrect protein	0.142627908	0.849520322	2	0	2	81
GO:0002238 response to molecule of fungal origin	1	0.849520322	0.526	0.053	Biological Process	GO:0002238	response to molecule of fungal origin	0.144782809	0.849520322	1	0	1	19
GO:0016577 histone demethylation	1	0.849520322	0.526	0.053	Biological Process	GO:0016577	histone demethylation	0.144782809	0.849520322	1	0	1	19
GO:0048766 root hair initiation	1	0.849520322	0.526	0.053	Biological Process	GO:0048766	root hair initiation	0.144782809	0.849520322	1	0	1	19
GO:0055062 phosphate ion homeostasis	1	0.849520322	0.526	0.053	Biological Process	GO:0055062	phosphate ion homeostasis	0.144782809	0.849520322	1	0	1	19
GO:0072506 trivalent inorganic anion homeostasis	1	0.849520322	0.526	0.053	Biological Process	GO:0072506	trivalent inorganic anion homeostasis	0.144782809	0.849520322	1	0	1	19
GO:0003756 protein disulfide isomerase activity	1	0.600162446	0.649	0.045	Molecular Function	GO:0003756	protein disulfide isomerase activity	0.147532369	0.600162446	1	0	1	22
GO:0008083 growth factor activity	1	0.600162446	0.649	0.045	Molecular Function	GO:0008083	growth factor activity	0.147532369	0.600162446	1	0	1	22
GO:0016864 intramolecular oxidoreductase activity, transposing S-S bonds	1	0.600162446	0.649	0.045	Molecular Function	GO:0016864	intramolecular oxidoreductase activity, transposing S-S bonds	0.147532369	0.600162446	1	0	1	22
GO:0005793 endoplasmic reticulum-Golgi intermediate compartment	1	1	0.69	0.043	Cellular Component	GO:0005793	endoplasmic reticulum-Golgi intermediate compartment	0.147904214	1	1	0	1	23
GO:0042277 peptide binding	2	0.600162446	1.299	0.021	Molecular Function	GO:0042277	peptide binding	0.147956714	0.600162446	2	0	2	94
GO:0034599 cellular response to oxidative stress	2	0.856636263	1.053	0.024	Biological Process	GO:0034599	cellular response to oxidative stress	0.148274913	0.856636263	2	0	2	83
GO:0007568 aging	3	0.856636263	1.579	0.018	Biological Process	GO:0007568	aging	0.149987659	0.856636263	3	0	3	163
GO:0006482 protein demethylation	1	0.856636263	0.526	0.05	Biological Process	GO:0006482	protein demethylation	0.151796719	0.856636263	1	0	1	20
GO:0008214 protein dealkylation	1	0.856636263	0.526	0.05	Biological Process	GO:0008214	protein dealkylation	0.151796719	0.856636263	1	0	1	20
GO:0030307 positive regulation of cell growth	1	0.856636263	0.526	0.05	Biological Process	GO:0030307	positive regulation of cell growth	0.151796719	0.856636263	1	0	1	20
GO:0071248 cellular response to metal ion	1	0.856636263	0.526	0.05	Biological Process	GO:0071248	cellular response to metal ion	0.151796719	0.856636263	1	0	1	20
GO:0035097 histone methyltransferase complex	1	1	0.69	0.042	Cellular Component	GO:0035097	histone methyltransferase complex	0.153816732	1	1	0	1	24
GO:0006749 glutathione metabolic process	2	0.863383002	1.053	0.024	Biological Process	GO:0006749	glutathione metabolic process	0.153966721	0.863383002	2	0	2	85
GO:0009740 gibberellic acid mediated signaling pathway	2	0.873423107	1.053	0.023	Biological Process	GO:0009740	gibberellic acid mediated signaling pathway	0.156828502	0.873423107	2	0	2	86
GO:0010030 positive regulation of seed germination	1	0.873423107	0.526	0.048	Biological Process	GO:0010030	positive regulation of seed germination	0.158753407	0.873423107	1	0	1	21
GO:0018202 peptidyl-histidine modification	1	0.873423107	0.526	0.048	Biological Process	GO:0018202	peptidyl-histidine modification	0.158753407	0.873423107	1	0	1	21
GO:0045177 apical part of cell	1	1	0.69	0.04	Cellular Component	GO:0045177	apical part of cell	0.159688505	1	1	0	1	25
GO:0010476 gibberellin mediated signaling pathway	2	0.873423107	1.053	0.023	Biological Process	GO:0010476	gibberellin mediated signaling pathway	0.159700387	0.873423107	2	0	2	87
GO:0032451 demethylase activity	1	0.639280121	0.649	0.042	Molecular Function	GO:0032451	demethylase activity	0.15982003	0.639280121	1	0	1	24
GO:0031410 cytoplasmic vesicle	5	1	3.448	0.012	Cellular Component	GO:0031410	cytoplasmic vesicle	0.161954732	1	5	0	5	415
GO:0010073 meristem maintenance	3	0.878855422	1.579	0.018	Biological Process	GO:0010073	meristem maintenance	0.163679849	0.878855422	3	0	3	170
GO:0002098 tRNA wobble uridine modification	1	0.878855422	0.526	0.045	Biological Process	GO:0002098	tRNA wobble uridine modification	0.165653336	0.878855422	1	0	1	22
GO:0055083 monovalent inorganic anion homeostasis	1	0.878855422	0.526	0.045	Biological Process	GO:0055083	monovalent inorganic anion homeostasis	0.165653336	0.878855422	1	0	1	22
GO:0072505 divalent inorganic anion homeostasis	1	0.878855422	0.526	0.045	Biological Process	GO:0072505	divalent inorganic anion homeostasis	0.165653336	0.878855422	1	0	1	22
GO:2000034 regulation of seed maturation	1	0.878855422	0.526	0.045	Biological Process	GO:2000034	regulation of seed maturation	0.165653336	0.878855422	1	0	1	22
GO:0009738 abscisic acid-activated signaling pathway	4	0.889679823	2.105	0.015	Biological Process	GO:0009738	abscisic acid-activated signaling pathway	0.168697754	0.889679823	4	0	4	262
GO:0071370 cellular response to gibberellin stimulus	2	0.895986085	1.053	0.022	Biological Process	GO:0071370	cellular response to gibberellin stimulus	0.171281937	0.895986085	2	0	2	91
GO:0006508 proteolysis	13	0.895986085	6.842	0.011	Biological Process	GO:0006508	proteolysis	0.171916066	0.895986085	13	0	13	1180
GO:0005487 nucleocytoplasmic transporter activity	1	0.647626241	0.649	0.038	Molecular Function	GO:0005487	nucleocytoplasmic transporter activity	0.171931708	0.647626241	1	0	1	26
GO:0016289 CoA hydrolase activity	1	0.647626241	0.649	0.038	Molecular Function	GO:0016289	CoA hydrolase activity	0.171931708	0.647626241	1	0	1	26
GO:0010941 regulation of cell death	2	0.902575525	1.053	0.022	Biological Process	GO:0010941	regulation of cell death	0.174199114	0.902575525	2	0	2	92
GO:0030014 CCR4-NOT complex	1	1	0.69	0.036	Cellular Component	GO:0030014	CCR4-NOT complex	0.177062136	1	1	0	1	28
GO:0005546 phosphatidylinositol-4,5-bisphosphate binding	1	0.647626241	0.649	0.037	Molecular Function	GO:0005546	phosphatidylinositol-4,5-bisphosphate binding	0.177922337	0.647626241	1	0	1	27
GO:0016759 cellulose synthase activity	1	0.647626241	0.649	0.037	Molecular Function	GO:0016759	cellulose synthase activity	0.177922337	0.647626241	1	0	1	27
GO:0016760 cellulose synthase (UDP-forming) activity	1	0.647626241	0.649	0.037	Molecular Function	GO:0016760	cellulose synthase (UDP-forming) activity	0.177922337	0.647626241	1	0	1	27
GO:0019187 beta-1,4-mannosyltransferase activity	1	0.647626241	0.649	0.037	Molecular Function	GO:0019187	beta-1,4-mannosyltransferase activity	0.177922337	0.647626241	1	0	1	27
GO:0051753 mannan synthase activity	1	0.647626241	0.649	0.037	Molecular Function	GO:0051753	mannan synthase activity	0.177922337	0.647626241	1	0	1	27
GO:0009937 regulation of gibberellic acid mediated signaling pathway	1	0.918186672	0.526	0.042	Biological Process	GO:0009937	regulation of gibberellic acid mediated signaling pathway	0.179284757	0.918186672	1	0	1	24
GO:0071218 cellular response to misfolded protein	1	0.918186672	0.526	0.042	Biological Process	GO:0071218	cellular response to misfolded protein	0.179284757	0.918186672	1	0	1	24
GO:0044451 nucleoplasm part	5	1	3.448	0.012	Cellular Component	GO:0044451	nucleoplasm part	0.181396571	1	5	0	5	432
GO:0071004 U2-type prespliceosome	1	1	0.69	0.034	Cellular Component	GO:0071004	U2-type prespliceosome	0.182773699	1	1	0	1	29
GO:0071010 prespliceosome	1	1	0.69	0.034	Cellular Component	GO:0071010	prespliceosome	0.182773699	1	1	0	1	29
GO:0008757 S-adenosylmethionine-dependent methyltransferase activity	3	0.647626241	1.948	0.015	Molecular Function	GO:0008757	S-adenosylmethionine-dependent methyltransferase activity	0.183543249	0.647626241	3	0	3	204
GO:0033218 amide binding	2	0.647626241	1.299	0.018	Molecular Function	GO:0033218	amide binding	0.186273647	0.647626241	2	0	2	109
GO:0008236 serine-type peptidase activity	3	0.647626241	1.948	0.015	Molecular Function	GO:0008236	serine-type peptidase activity	0.187166258	0.647626241	3	0	3	206
GO:0017171 serine hydrolase activity	3	0.647626241	1.948	0.015	Molecular Function	GO:0017171	serine hydrolase activity	0.187166258	0.647626241	3	0	3	206
GO:0005905 coated pit	1	1	0.69	0.033	Cellular Component	GO:0005905	coated pit	0.188445894	1	1	0	1	30
GO:0042744 hydrogen peroxide catabolic process	2	0.929850076	1.053	0.021	Biological Process	GO:0042744	hydrogen peroxide catabolic process	0.188899286	0.929850076	2	0	2	97
GO:0071229 cellular response to acid chemical	7	0.929850076	3.684	0.012	Biological Process	GO:0071229	cellular response to acid chemical	0.18955666	0.929850076	7	0	7	571
GO:0005199 structural constituent of cell wall	1	0.647626241	0.649	0.034	Molecular Function	GO:0005199	structural constituent of cell wall	0.189774723	0.647626241	1	0	1	29
GO:0051716 cellular response to stimulus	31	0.929850076	16.316	0.01	Biological Process	GO:0051716	cellular response to stimulus	0.18985369	0.929850076	31	0	31	3217
GO:0002097 tRNA wobble base modification	1	0.929850076	0.526	0.038	Biological Process	GO:0002097	tRNA wobble base modification	0.192694622	0.929850076	1	0	1	26
GO:0008361 regulation of cell size	1	0.929850076	0.526	0.038	Biological Process	GO:0008361	regulation of cell size	0.192694622	0.929850076	1	0	1	26
GO:0009962 regulation of flavonoid biosynthetic process	1	0.929850076	0.526	0.038	Biological Process	GO:0009962	regulation of flavonoid biosynthetic process	0.192694622	0.929850076	1	0	1	26
GO:0010104 regulation of ethylene-activated signaling pathway	1	0.929850076	0.526	0.038	Biological Process	GO:0010104	regulation of ethylene-activated signaling pathway	0.192694622	0.929850076	1	0	1	26
GO:0070297 regulation of phosphorelay signal transduction system	1	0.929850076	0.526	0.038	Biological Process	GO:0070297	regulation of phosphorelay signal transduction system	0.192694622	0.929850076	1	0	1	26
GO:0070816 phosphorylation of RNA polymerase II C-terminal domain	1	0.929850076	0.526	0.038	Biological Process	GO:0070816	phosphorylation of RNA polymerase II C-terminal domain	0.192694622	0.929850076	1	0	1	26
GO:0008422 beta-glucosidase activity	2	0.647626241	1.299	0.018	Molecular Function	GO:0008422	beta-glucosidase activity	0.194103145	0.647626241	2	0	2	112
GO:0044798 nuclear transcription factor complex	2	1	1.379	0.017	Cellular Component	GO:0044798	nuclear transcription factor complex	0.194708793	1	2	0	2	117
GO:0016641 oxidoreductase activity, acting on the CH-NH2 group of donors, oxygen as acceptor	1	0.647626241	0.649	0.033	Molecular Function	GO:0016641	oxidoreductase activity, acting on the CH-NH2 group of donors, oxygen as acceptor	0.195637094	0.647626241	1	0	1	30
GO:0016682 oxidoreductase activity, acting on diphenols and related substances as donors, oxygen as acceptor	1	0.647626241	0.649	0.033	Molecular Function	GO:0016682	oxidoreductase activity, acting on diphenols and related substances as donors, oxygen as acceptor	0.195637094	0.647626241	1	0	1	30
GO:0000162 tryptophan biosynthetic process	1	0.929850076	0.526	0.037	Biological Process	GO:0000162	tryptophan biosynthetic process	0.199317594	0.929850076	1	0	1	27
GO:0046219 indolalkylamine biosynthetic process	1	0.929850076	0.526	0.037	Biological Process	GO:0046219	indolalkylamine biosynthetic process	0.199317594	0.929850076	1	0	1	27
GO:0051788 response to misfolded protein	1	0.929850076	0.526	0.037	Biological Process	GO:0051788	response to misfolded protein	0.199317594	0.929850076	1	0	1	27
GO:0070507 regulation of microtubule cytoskeleton organization	1	0.929850076	0.526	0.037	Biological Process	GO:0070507	regulation of microtubule cytoskeleton organization	0.199317594	0.929850076	1	0	1	27
GO:2000762 regulation of phenylpropanoid metabolic process	1	0.929850076	0.526	0.037	Biological Process	GO:2000762	regulation of phenylpropanoid metabolic process	0.199317594	0.929850076	1	0	1	27
GO:0098590 plasma membrane region	1	1	0.69	0.031	Cellular Component	GO:0098590	plasma membrane region	0.199673251	1	1	0	1	32
GO:0009699 phenylpropanoid biosynthetic process	2	0.929850076	1.053	0.02	Biological Process	GO:0009699	phenylpropanoid biosynthetic process	0.200777812	0.929850076	2	0	2	101
GO:0004724 magnesium-dependent protein serine/threonine phosphatase activity	1	0.659314867	0.649	0.032	Molecular Function	GO:0004724	magnesium-dependent protein serine/threonine phosphatase activity	0.20145732	0.659314867	1	0	1	31
GO:0044248 cellular catabolic process	14	0.929850076	7.368	0.011	Biological Process	GO:0044248	cellular catabolic process	0.204396881	0.929850076	14	0	14	1332
GO:0008238 exopeptidase activity	2	0.662097563	1.299	0.017	Molecular Function	GO:0008238	exopeptidase activity	0.204606539	0.662097563	2	0	2	116
GO:0009636 response to toxic substance	4	0.929850076	2.105	0.014	Biological Process	GO:0009636	response to toxic substance	0.2047818	0.929850076	4	0	4	284
GO:0034708 methyltransferase complex	1	1	0.69	0.03	Cellular Component	GO:0034708	methyltransferase complex	0.205228947	1	1	0	1	33
GO:0009688 abscisic acid biosynthetic process	1	0.929850076	0.526	0.036	Biological Process	GO:0009688	abscisic acid biosynthetic process	0.205886516	0.929850076	1	0	1	28
GO:0009833 plant-type primary cell wall biogenesis	1	0.929850076	0.526	0.036	Biological Process	GO:0009833	plant-type primary cell wall biogenesis	0.205886516	0.929850076	1	0	1	28
GO:0043289 apocarotenoid biosynthetic process	1	0.929850076	0.526	0.036	Biological Process	GO:0043289	apocarotenoid biosynthetic process	0.205886516	0.929850076	1	0	1	28
GO:1902645 tertiary alcohol biosynthetic process	1	0.929850076	0.526	0.036	Biological Process	GO:1902645	tertiary alcohol biosynthetic process	0.205886516	0.929850076	1	0	1	28
GO:2000023 regulation of lateral root development	1	0.929850076	0.526	0.036	Biological Process	GO:2000023	regulation of lateral root development	0.205886516	0.929850076	1	0	1	28
GO:0050790 regulation of catalytic activity	8	0.929850076	4.211	0.012	Biological Process	GO:0050790	regulation of catalytic activity	0.206577674	0.929850076	8	0	8	690
GO:0055076 transition metal ion homeostasis	2	0.929850076	1.053	0.019	Biological Process	GO:0055076	transition metal ion homeostasis	0.20674996	0.929850076	2	0	2	103
GO:0016645 oxidoreductase activity, acting on the CH-NH group of donors	1	0.663154255	0.649	0.031	Molecular Function	GO:0016645	oxidoreductase activity, acting on the CH-NH group of donors	0.207235705	0.663154255	1	0	1	32
GO:0034976 response to endoplasmic reticulum stress	2	0.930507706	1.053	0.019	Biological Process	GO:0034976	response to endoplasmic reticulum stress	0.209743256	0.930507706	2	0	2	104
GO:0042995 cell projection	2	1	1.379	0.016	Cellular Component	GO:0042995	cell projection	0.209847149	1	2	0	2	123
GO:0032580 Golgi cisterna membrane	1	1	0.69	0.029	Cellular Component	GO:0032580	Golgi cisterna membrane	0.21074634	1	1	0	1	34
GO:0002213 defense response to insect	1	0.930507706	0.526	0.034	Biological Process	GO:0002213	defense response to insect	0.212401826	0.930507706	1	0	1	29
GO:0019915 lipid storage	1	0.930507706	0.526	0.034	Biological Process	GO:0019915	lipid storage	0.212401826	0.930507706	1	0	1	29
GO:0032886 regulation of microtubule-based process	1	0.930507706	0.526	0.034	Biological Process	GO:0032886	regulation of microtubule-based process	0.212401826	0.930507706	1	0	1	29
GO:0008187 poly-pyrimidine tract binding	1	0.666337777	0.649	0.03	Molecular Function	GO:0008187	poly-pyrimidine tract binding	0.212972545	0.666337777	1	0	1	33
GO:1902936 phosphatidylinositol bisphosphate binding	1	0.666337777	0.649	0.03	Molecular Function	GO:1902936	phosphatidylinositol bisphosphate binding	0.212972545	0.666337777	1	0	1	33
GO:0016810 hydrolase activity, acting on carbon-nitrogen (but not peptide) bonds	2	0.666337777	1.299	0.017	Molecular Function	GO:0016810	hydrolase activity, acting on carbon-nitrogen (but not peptide) bonds	0.215171574	0.666337777	2	0	2	120
GO:0048366 leaf development	5	0.930507706	2.632	0.013	Biological Process	GO:0048366	leaf development	0.216827425	0.930507706	5	0	5	390
GO:0072593 reactive oxygen species metabolic process	3	0.930507706	1.579	0.015	Biological Process	GO:0072593	reactive oxygen species metabolic process	0.217362108	0.930507706	3	0	3	196
GO:0007052 mitotic spindle organization	1	0.930507706	0.526	0.033	Biological Process	GO:0007052	mitotic spindle organization	0.218863961	0.930507706	1	0	1	30
GO:0010942 positive regulation of cell death	1	0.930507706	0.526	0.033	Biological Process	GO:0010942	positive regulation of cell death	0.218863961	0.930507706	1	0	1	30
GO:1900376 regulation of secondary metabolite biosynthetic process	1	0.930507706	0.526	0.033	Biological Process	GO:1900376	regulation of secondary metabolite biosynthetic process	0.218863961	0.930507706	1	0	1	30
GO:2000067 regulation of root morphogenesis	1	0.930507706	0.526	0.033	Biological Process	GO:2000067	regulation of root morphogenesis	0.218863961	0.930507706	1	0	1	30
GO:2000069 regulation of post-embryonic root development	1	0.930507706	0.526	0.033	Biological Process	GO:2000069	regulation of post-embryonic root development	0.218863961	0.930507706	1	0	1	30
GO:0090351 seedling development	3	0.930507706	1.579	0.015	Biological Process	GO:0090351	seedling development	0.219498996	0.930507706	3	0	3	197
GO:0044242 cellular lipid catabolic process	2	0.934883952	1.053	0.019	Biological Process	GO:0044242	cellular lipid catabolic process	0.221758182	0.934883952	2	0	2	108
GO:0009056 catabolic process	18	0.934883952	9.474	0.01	Biological Process	GO:0009056	catabolic process	0.222641663	0.934883952	18	0	18	1801
GO:0080030 methyl indole-3-acetate esterase activity	1	0.677966703	0.649	0.029	Molecular Function	GO:0080030	methyl indole-3-acetate esterase activity	0.224322779	0.677966703	1	0	1	35
GO:0006901 vesicle coating	1	0.941472592	0.526	0.032	Biological Process	GO:0006901	vesicle coating	0.225273351	0.941472592	1	0	1	31
GO:0001071 nucleic acid binding transcription factor activity	15	0.677966703	9.74	0.009	Molecular Function	GO:0001071	nucleic acid binding transcription factor activity	0.225988901	0.677966703	15	0	15	1670
GO:0003700 transcription factor activity, sequence-specific DNA binding	15	0.677966703	9.74	0.009	Molecular Function	GO:0003700	transcription factor activity, sequence-specific DNA binding	0.225988901	0.677966703	15	0	15	1670
GO:0009737 response to abscisic acid	7	0.942584399	3.684	0.012	Biological Process	GO:0009737	response to abscisic acid	0.226603247	0.942584399	7	0	7	603
GO:0009505 plant-type cell wall	3	1	2.069	0.013	Cellular Component	GO:0009505	plant-type cell wall	0.22685527	1	3	0	3	237
GO:0000145 exocyst	1	1	0.69	0.027	Cellular Component	GO:0000145	exocyst	0.227071321	1	1	0	1	37
GO:0016604 nuclear body	2	1	1.379	0.015	Cellular Component	GO:0016604	nuclear body	0.227652053	1	2	0	2	130
GO:0002239 response to oomycetes	2	0.943080684	1.053	0.018	Biological Process	GO:0002239	response to oomycetes	0.227786982	0.943080684	2	0	2	110
GO:0005543 phospholipid binding	2	0.678273578	1.299	0.016	Molecular Function	GO:0005543	phospholipid binding	0.228446309	0.678273578	2	0	2	125
GO:0006952 defense response	17	0.956089322	8.947	0.01	Biological Process	GO:0006952	defense response	0.2340618	0.956089322	17	0	17	1705
GO:0010243 response to organonitrogen compound	3	0.956089322	1.579	0.015	Biological Process	GO:0010243	response to organonitrogen compound	0.234573452	0.956089322	3	0	3	204
GO:0098754 detoxification	3	0.956089322	1.579	0.015	Biological Process	GO:0098754	detoxification	0.234573452	0.956089322	3	0	3	204
GO:0015926 glucosidase activity	2	0.682719617	1.299	0.016	Molecular Function	GO:0015926	glucosidase activity	0.236439142	0.682719617	2	0	2	128
GO:0004252 serine-type endopeptidase activity	2	0.682719617	1.299	0.015	Molecular Function	GO:0004252	serine-type endopeptidase activity	0.241776543	0.682719617	2	0	2	130
GO:0065009 regulation of molecular function	8	0.956089322	4.211	0.011	Biological Process	GO:0065009	regulation of molecular function	0.242748944	0.956089322	8	0	8	723
GO:0010082 regulation of root meristem growth	1	0.956089322	0.526	0.029	Biological Process	GO:0010082	regulation of root meristem growth	0.244189323	0.956089322	1	0	1	34
GO:0070011 peptidase activity, acting on L-amino acid peptides	6	0.682719617	3.896	0.01	Molecular Function	GO:0070011	peptidase activity, acting on L-amino acid peptides	0.244216205	0.682719617	6	0	6	581
GO:0000030 mannosyltransferase activity	1	0.682719617	0.649	0.026	Molecular Function	GO:0000030	mannosyltransferase activity	0.24653764	0.682719617	1	0	1	39
GO:0016638 oxidoreductase activity, acting on the CH-NH2 group of donors	1	0.682719617	0.649	0.026	Molecular Function	GO:0016638	oxidoreductase activity, acting on the CH-NH2 group of donors	0.24653764	0.682719617	1	0	1	39
GO:0016679 oxidoreductase activity, acting on diphenols and related substances as donors	1	0.682719617	0.649	0.026	Molecular Function	GO:0016679	oxidoreductase activity, acting on diphenols and related substances as donors	0.24653764	0.682719617	1	0	1	39
GO:0018024 histone-lysine N-methyltransferase activity	1	0.682719617	0.649	0.026	Molecular Function	GO:0018024	histone-lysine N-methyltransferase activity	0.24653764	0.682719617	1	0	1	39
GO:0005667 transcription factor complex	2	1	1.379	0.014	Cellular Component	GO:0005667	transcription factor complex	0.248123601	1	2	0	2	138
GO:0005788 endoplasmic reticulum lumen	1	1	0.69	0.024	Cellular Component	GO:0005788	endoplasmic reticulum lumen	0.248317437	1	1	0	1	41
GO:0009827 plant-type cell wall modification	1	0.956089322	0.526	0.029	Biological Process	GO:0009827	plant-type cell wall modification	0.250391985	0.956089322	1	0	1	35
GO:0016145 S-glycoside catabolic process	1	0.956089322	0.526	0.029	Biological Process	GO:0016145	S-glycoside catabolic process	0.250391985	0.956089322	1	0	1	35
GO:0019759 glycosinolate catabolic process	1	0.956089322	0.526	0.029	Biological Process	GO:0019759	glycosinolate catabolic process	0.250391985	0.956089322	1	0	1	35
GO:0019762 glucosinolate catabolic process	1	0.956089322	0.526	0.029	Biological Process	GO:0019762	glucosinolate catabolic process	0.250391985	0.956089322	1	0	1	35
GO:0030968 endoplasmic reticulum unfolded protein response	1	0.956089322	0.526	0.029	Biological Process	GO:0030968	endoplasmic reticulum unfolded protein response	0.250391985	0.956089322	1	0	1	35
GO:0030135 coated vesicle	2	1	1.379	0.014	Cellular Component	GO:0030135	coated vesicle	0.250688259	1	2	0	2	139
GO:0009735 response to cytokinin	2	0.956089322	1.053	0.017	Biological Process	GO:0009735	response to cytokinin	0.25199775	0.956089322	2	0	2	118
GO:0009055 electron carrier activity	2	0.692480299	1.299	0.015	Molecular Function	GO:0009055	electron carrier activity	0.252466776	0.692480299	2	0	2	134
GO:0009687 abscisic acid metabolic process	1	0.956089322	0.526	0.028	Biological Process	GO:0009687	abscisic acid metabolic process	0.25654401	0.956089322	1	0	1	36
GO:0043288 apocarotenoid metabolic process	1	0.956089322	0.526	0.028	Biological Process	GO:0043288	apocarotenoid metabolic process	0.25654401	0.956089322	1	0	1	36
GO:0060548 negative regulation of cell death	1	0.956089322	0.526	0.028	Biological Process	GO:0060548	negative regulation of cell death	0.25654401	0.956089322	1	0	1	36
GO:0070417 cellular response to cold	1	0.956089322	0.526	0.028	Biological Process	GO:0070417	cellular response to cold	0.25654401	0.956089322	1	0	1	36
GO:1902644 tertiary alcohol metabolic process	1	0.956089322	0.526	0.028	Biological Process	GO:1902644	tertiary alcohol metabolic process	0.25654401	0.956089322	1	0	1	36
GO:0016628 oxidoreductase activity, acting on the CH-CH group of donors, NAD or NADP as acceptor	1	0.692833427	0.649	0.024	Molecular Function	GO:0016628	oxidoreductase activity, acting on the CH-CH group of donors, NAD or NADP as acceptor	0.257406864	0.692833427	1	0	1	41
GO:1901981 phosphatidylinositol phosphate binding	1	0.692833427	0.649	0.024	Molecular Function	GO:1901981	phosphatidylinositol phosphate binding	0.257406864	0.692833427	1	0	1	41
GO:0006515 misfolded or incompletely synthesized protein catabolic process	1	0.956089322	0.526	0.027	Biological Process	GO:0006515	misfolded or incompletely synthesized protein catabolic process	0.262645809	0.956089322	1	0	1	37
GO:0006568 tryptophan metabolic process	1	0.956089322	0.526	0.027	Biological Process	GO:0006568	tryptophan metabolic process	0.262645809	0.956089322	1	0	1	37
GO:0006586 indolalkylamine metabolic process	1	0.956089322	0.526	0.027	Biological Process	GO:0006586	indolalkylamine metabolic process	0.262645809	0.956089322	1	0	1	37
GO:0006935 chemotaxis	1	0.956089322	0.526	0.027	Biological Process	GO:0006935	chemotaxis	0.262645809	0.956089322	1	0	1	37
GO:0007030 Golgi organization	1	0.956089322	0.526	0.027	Biological Process	GO:0007030	Golgi organization	0.262645809	0.956089322	1	0	1	37
GO:0008356 asymmetric cell division	1	0.956089322	0.526	0.027	Biological Process	GO:0008356	asymmetric cell division	0.262645809	0.956089322	1	0	1	37
GO:0010183 pollen tube guidance	1	0.956089322	0.526	0.027	Biological Process	GO:0010183	pollen tube guidance	0.262645809	0.956089322	1	0	1	37
GO:0010223 secondary shoot formation	1	0.956089322	0.526	0.027	Biological Process	GO:0010223	secondary shoot formation	0.262645809	0.956089322	1	0	1	37
GO:0010346 shoot axis formation	1	0.956089322	0.526	0.027	Biological Process	GO:0010346	shoot axis formation	0.262645809	0.956089322	1	0	1	37
GO:0042330 taxis	1	0.956089322	0.526	0.027	Biological Process	GO:0042330	taxis	0.262645809	0.956089322	1	0	1	37
GO:0050918 positive chemotaxis	1	0.956089322	0.526	0.027	Biological Process	GO:0050918	positive chemotaxis	0.262645809	0.956089322	1	0	1	37
GO:0072583 clathrin-mediated endocytosis	1	0.956089322	0.526	0.027	Biological Process	GO:0072583	clathrin-mediated endocytosis	0.262645809	0.956089322	1	0	1	37
GO:0008171 O-methyltransferase activity	1	0.693812695	0.649	0.024	Molecular Function	GO:0008171	O-methyltransferase activity	0.262782914	0.693812695	1	0	1	42
GO:0044459 plasma membrane part	4	1	2.759	0.011	Cellular Component	GO:0044459	plasma membrane part	0.264226297	1	4	0	4	376
GO:0004722 protein serine/threonine phosphatase activity	2	0.693812695	1.299	0.014	Molecular Function	GO:0004722	protein serine/threonine phosphatase activity	0.265845838	0.693812695	2	0	2	139
GO:1901565 organonitrogen compound catabolic process	3	0.956089322	1.579	0.014	Biological Process	GO:1901565	organonitrogen compound catabolic process	0.267434649	0.956089322	3	0	3	219
GO:0006857 oligopeptide transport	1	0.956089322	0.526	0.026	Biological Process	GO:0006857	oligopeptide transport	0.268697789	0.956089322	1	0	1	38
GO:0034614 cellular response to reactive oxygen species	1	0.956089322	0.526	0.026	Biological Process	GO:0034614	cellular response to reactive oxygen species	0.268697789	0.956089322	1	0	1	38
GO:0042631 cellular response to water deprivation	1	0.956089322	0.526	0.026	Biological Process	GO:0042631	cellular response to water deprivation	0.268697789	0.956089322	1	0	1	38
GO:0045926 negative regulation of growth	1	0.956089322	0.526	0.026	Biological Process	GO:0045926	negative regulation of growth	0.268697789	0.956089322	1	0	1	38
GO:0072348 sulfur compound transport	1	0.956089322	0.526	0.026	Biological Process	GO:0072348	sulfur compound transport	0.268697789	0.956089322	1	0	1	38
GO:1901000 regulation of response to salt stress	1	0.956089322	0.526	0.026	Biological Process	GO:1901000	regulation of response to salt stress	0.268697789	0.956089322	1	0	1	38
GO:0061630 ubiquitin protein ligase activity	3	0.693812695	1.948	0.012	Molecular Function	GO:0061630	ubiquitin protein ligase activity	0.270583225	0.693812695	3	0	3	250
GO:0004175 endopeptidase activity	4	0.693812695	2.597	0.011	Molecular Function	GO:0004175	endopeptidase activity	0.272747616	0.693812695	4	0	4	366
GO:0035251 UDP-glucosyltransferase activity	2	0.693812695	1.299	0.014	Molecular Function	GO:0035251	UDP-glucosyltransferase activity	0.27387494	0.693812695	2	0	2	142
GO:0071462 cellular response to water stimulus	1	0.969659424	0.526	0.026	Biological Process	GO:0071462	cellular response to water stimulus	0.274700356	0.969659424	1	0	1	39
GO:0071472 cellular response to salt stress	1	0.969659424	0.526	0.026	Biological Process	GO:0071472	cellular response to salt stress	0.274700356	0.969659424	1	0	1	39
GO:0061659 ubiquitin-like protein ligase activity	3	0.693812695	1.948	0.012	Molecular Function	GO:0061659	ubiquitin-like protein ligase activity	0.276449577	0.693812695	3	0	3	253
GO:0004842 ubiquitin-protein transferase activity	5	0.693812695	3.247	0.01	Molecular Function	GO:0004842	ubiquitin-protein transferase activity	0.276706668	0.693812695	5	0	5	487
GO:0080167 response to karrikin	2	0.971325644	1.053	0.016	Biological Process	GO:0080167	response to karrikin	0.279306829	0.971325644	2	0	2	127
GO:0000381 regulation of alternative mRNA splicing, via spliceosome	1	0.971325644	0.526	0.025	Biological Process	GO:0000381	regulation of alternative mRNA splicing, via spliceosome	0.280653911	0.971325644	1	0	1	40
GO:0045292 mRNA cis splicing, via spliceosome	1	0.971325644	0.526	0.025	Biological Process	GO:0045292	mRNA cis splicing, via spliceosome	0.280653911	0.971325644	1	0	1	40
GO:0045927 positive regulation of growth	1	0.971325644	0.526	0.025	Biological Process	GO:0045927	positive regulation of growth	0.280653911	0.971325644	1	0	1	40
GO:2000070 regulation of response to water deprivation	1	0.971325644	0.526	0.025	Biological Process	GO:2000070	regulation of response to water deprivation	0.280653911	0.971325644	1	0	1	40
GO:0004601 peroxidase activity	2	0.693812695	1.299	0.014	Molecular Function	GO:0004601	peroxidase activity	0.281900722	0.693812695	2	0	2	145
GO:0019787 ubiquitin-like protein transferase activity	5	0.693812695	3.247	0.01	Molecular Function	GO:0019787	ubiquitin-like protein transferase activity	0.286437379	0.693812695	5	0	5	494
GO:0001763 morphogenesis of a branching structure	1	0.976504394	0.526	0.024	Biological Process	GO:0001763	morphogenesis of a branching structure	0.286558851	0.976504394	1	0	1	41
GO:0009690 cytokinin metabolic process	1	0.976504394	0.526	0.024	Biological Process	GO:0009690	cytokinin metabolic process	0.286558851	0.976504394	1	0	1	41
GO:0032147 activation of protein kinase activity	1	0.976504394	0.526	0.024	Biological Process	GO:0032147	activation of protein kinase activity	0.286558851	0.976504394	1	0	1	41
GO:0071241 cellular response to inorganic substance	1	0.976504394	0.526	0.024	Biological Process	GO:0071241	cellular response to inorganic substance	0.286558851	0.976504394	1	0	1	41
GO:0046527 glucosyltransferase activity	2	0.693812695	1.299	0.014	Molecular Function	GO:0046527	glucosyltransferase activity	0.287247637	0.693812695	2	0	2	147
GO:0005048 signal sequence binding	1	0.693812695	0.649	0.021	Molecular Function	GO:0005048	signal sequence binding	0.289088623	0.693812695	1	0	1	47
GO:0030276 clathrin binding	1	0.693812695	0.649	0.021	Molecular Function	GO:0030276	clathrin binding	0.289088623	0.693812695	1	0	1	47
GO:0042054 histone methyltransferase activity	1	0.693812695	0.649	0.021	Molecular Function	GO:0042054	histone methyltransferase activity	0.289088623	0.693812695	1	0	1	47
GO:0032268 regulation of cellular protein metabolic process	7	0.977580468	3.684	0.011	Biological Process	GO:0032268	regulation of cellular protein metabolic process	0.290134597	0.977580468	7	0	7	654
GO:0031982 vesicle	5	1	3.448	0.01	Cellular Component	GO:0031982	vesicle	0.290424953	1	5	0	5	518
GO:0016108 tetraterpenoid metabolic process	1	0.977580468	0.526	0.024	Biological Process	GO:0016108	tetraterpenoid metabolic process	0.292415573	0.977580468	1	0	1	42
GO:0016116 carotenoid metabolic process	1	0.977580468	0.526	0.024	Biological Process	GO:0016116	carotenoid metabolic process	0.292415573	0.977580468	1	0	1	42
GO:0097502 mannosylation	1	0.977580468	0.526	0.024	Biological Process	GO:0097502	mannosylation	0.292415573	0.977580468	1	0	1	42
GO:0055114 oxidation-reduction process	15	0.977580468	7.895	0.01	Biological Process	GO:0055114	oxidation-reduction process	0.293001906	0.977580468	15	0	15	1554
GO:0016684 oxidoreductase activity, acting on peroxide as acceptor	2	0.706657251	1.299	0.013	Molecular Function	GO:0016684	oxidoreductase activity, acting on peroxide as acceptor	0.29792826	0.706657251	2	0	2	151
GO:0002237 response to molecule of bacterial origin	1	0.977580468	0.526	0.023	Biological Process	GO:0002237	response to molecule of bacterial origin	0.298224467	0.977580468	1	0	1	43
GO:0015833 peptide transport	1	0.977580468	0.526	0.023	Biological Process	GO:0015833	peptide transport	0.298224467	0.977580468	1	0	1	43
GO:0061631 ubiquitin conjugating enzyme activity	1	0.706657251	0.649	0.02	Molecular Function	GO:0061631	ubiquitin conjugating enzyme activity	0.299347863	0.706657251	1	0	1	49
GO:0048513 animal organ development	5	0.977580468	2.632	0.011	Biological Process	GO:0048513	animal organ development	0.299934048	0.977580468	5	0	5	444
GO:0044712 single-organism catabolic process	9	0.977580468	4.737	0.01	Biological Process	GO:0044712	single-organism catabolic process	0.3018977	0.977580468	9	0	9	885
GO:0009739 response to gibberellin	2	0.977580468	1.053	0.015	Biological Process	GO:0009739	response to gibberellin	0.30352917	0.977580468	2	0	2	135
GO:0006898 receptor-mediated endocytosis	1	0.977580468	0.526	0.023	Biological Process	GO:0006898	receptor-mediated endocytosis	0.303985922	0.977580468	1	0	1	44
GO:0016790 thiolester hydrolase activity	1	0.712793414	0.649	0.02	Molecular Function	GO:0016790	thiolester hydrolase activity	0.304422187	0.712793414	1	0	1	50
GO:0006417 regulation of translation	3	0.977580468	1.579	0.013	Biological Process	GO:0006417	regulation of translation	0.305264789	0.977580468	3	0	3	236
GO:0065007 biological regulation	60	0.977580468	31.579	0.009	Biological Process	GO:0065007	biological regulation	0.305660401	0.977580468	60	0	60	6878
GO:0031226 intrinsic component of plasma membrane	3	1	2.069	0.011	Cellular Component	GO:0031226	intrinsic component of plasma membrane	0.307102202	1	3	0	3	280
GO:0098771 inorganic ion homeostasis	3	0.977580468	1.579	0.013	Biological Process	GO:0098771	inorganic ion homeostasis	0.307500751	0.977580468	3	0	3	237
GO:0061650 ubiquitin-like protein conjugating enzyme activity	1	0.718745803	0.649	0.02	Molecular Function	GO:0061650	ubiquitin-like protein conjugating enzyme activity	0.309459999	0.718745803	1	0	1	51
GO:0080050 regulation of seed development	1	0.977580468	0.526	0.022	Biological Process	GO:0080050	regulation of seed development	0.309700323	0.977580468	1	0	1	45
GO:0034248 regulation of cellular amide metabolic process	3	0.977580468	1.579	0.013	Biological Process	GO:0034248	regulation of cellular amide metabolic process	0.311974557	0.977580468	3	0	3	239
GO:0016592 mediator complex	1	1	0.69	0.019	Cellular Component	GO:0016592	mediator complex	0.313441855	1	1	0	1	54
GO:0016278 lysine N-methyltransferase activity	1	0.718769276	0.649	0.019	Molecular Function	GO:0016278	lysine N-methyltransferase activity	0.314461558	0.718769276	1	0	1	52
GO:0016279 protein-lysine N-methyltransferase activity	1	0.718769276	0.649	0.019	Molecular Function	GO:0016279	protein-lysine N-methyltransferase activity	0.314461558	0.718769276	1	0	1	52
GO:0009407 toxin catabolic process	1	0.977580468	0.526	0.022	Biological Process	GO:0009407	toxin catabolic process	0.315368053	0.977580468	1	0	1	46
GO:0009646 response to absence of light	1	0.977580468	0.526	0.022	Biological Process	GO:0009646	response to absence of light	0.315368053	0.977580468	1	0	1	46
GO:0010449 root meristem growth	1	0.977580468	0.526	0.022	Biological Process	GO:0010449	root meristem growth	0.315368053	0.977580468	1	0	1	46
GO:0047484 regulation of response to osmotic stress	1	0.977580468	0.526	0.022	Biological Process	GO:0047484	regulation of response to osmotic stress	0.315368053	0.977580468	1	0	1	46
GO:0055081 anion homeostasis	1	0.977580468	0.526	0.022	Biological Process	GO:0055081	anion homeostasis	0.315368053	0.977580468	1	0	1	46
GO:0090487 secondary metabolite catabolic process	1	0.977580468	0.526	0.022	Biological Process	GO:0090487	secondary metabolite catabolic process	0.315368053	0.977580468	1	0	1	46
GO:0009408 response to heat	3	0.977580468	1.579	0.012	Biological Process	GO:0009408	response to heat	0.320927467	0.977580468	3	0	3	243
GO:0045454 cell redox homeostasis	1	0.977580468	0.526	0.021	Biological Process	GO:0045454	cell redox homeostasis	0.320989491	0.977580468	1	0	1	47
GO:0030001 metal ion transport	4	0.977580468	2.105	0.011	Biological Process	GO:0030001	metal ion transport	0.32288138	0.977580468	4	0	4	350
GO:0005811 lipid particle	1	1	0.69	0.018	Cellular Component	GO:0005811	lipid particle	0.322950856	1	1	0	1	56
GO:0051246 regulation of protein metabolic process	7	0.977580468	3.684	0.01	Biological Process	GO:0051246	regulation of protein metabolic process	0.32403461	0.977580468	7	0	7	680
GO:0009892 negative regulation of metabolic process	9	0.977580468	4.737	0.01	Biological Process	GO:0009892	negative regulation of metabolic process	0.324567894	0.977580468	9	0	9	905
GO:0048468 cell development	4	0.977580468	2.105	0.011	Biological Process	GO:0048468	cell development	0.326585287	0.977580468	4	0	4	352
GO:0030134 ER to Golgi transport vesicle	1	1	0.69	0.018	Cellular Component	GO:0030134	ER to Golgi transport vesicle	0.327656192	1	1	0	1	57
GO:0044390 ubiquitin-like protein conjugating enzyme binding	1	0.740815445	0.649	0.018	Molecular Function	GO:0044390	ubiquitin-like protein conjugating enzyme binding	0.329251309	0.740815445	1	0	1	55
GO:0080044 quercetin 7-O-glucosyltransferase activity	1	0.740815445	0.649	0.018	Molecular Function	GO:0080044	quercetin 7-O-glucosyltransferase activity	0.329251309	0.740815445	1	0	1	55
GO:0042545 cell wall modification	2	0.977580468	1.053	0.014	Biological Process	GO:0042545	cell wall modification	0.330602077	0.977580468	2	0	2	144
GO:0000380 alternative mRNA splicing, via spliceosome	1	0.977580468	0.526	0.02	Biological Process	GO:0000380	alternative mRNA splicing, via spliceosome	0.332094991	0.977580468	1	0	1	49
GO:0010162 seed dormancy process	1	0.977580468	0.526	0.02	Biological Process	GO:0010162	seed dormancy process	0.332094991	0.977580468	1	0	1	49
GO:0022611 dormancy process	1	0.977580468	0.526	0.02	Biological Process	GO:0022611	dormancy process	0.332094991	0.977580468	1	0	1	49
GO:0034620 cellular response to unfolded protein	1	0.977580468	0.526	0.02	Biological Process	GO:0034620	cellular response to unfolded protein	0.332094991	0.977580468	1	0	1	49
GO:0048024 regulation of mRNA splicing, via spliceosome	1	0.977580468	0.526	0.02	Biological Process	GO:0048024	regulation of mRNA splicing, via spliceosome	0.332094991	0.977580468	1	0	1	49
GO:0070988 demethylation	1	0.977580468	0.526	0.02	Biological Process	GO:0070988	demethylation	0.332094991	0.977580468	1	0	1	49
GO:0090332 stomatal closure	1	0.977580468	0.526	0.02	Biological Process	GO:0090332	stomatal closure	0.332094991	0.977580468	1	0	1	49
GO:0005797 Golgi medial cisterna	1	1	0.69	0.017	Cellular Component	GO:0005797	Golgi medial cisterna	0.33232905	1	1	0	1	58
GO:0005654 nucleoplasm	5	1	3.448	0.009	Cellular Component	GO:0005654	nucleoplasm	0.335237077	1	5	0	5	551
GO:0000122 negative regulation of transcription from RNA polymerase II promoter	1	0.977580468	0.526	0.02	Biological Process	GO:0000122	negative regulation of transcription from RNA polymerase II promoter	0.337579797	0.977580468	1	0	1	50
GO:0006541 glutamine metabolic process	1	0.977580468	0.526	0.02	Biological Process	GO:0006541	glutamine metabolic process	0.337579797	0.977580468	1	0	1	50
GO:0009309 amine biosynthetic process	1	0.977580468	0.526	0.02	Biological Process	GO:0009309	amine biosynthetic process	0.337579797	0.977580468	1	0	1	50
GO:0009694 jasmonic acid metabolic process	1	0.977580468	0.526	0.02	Biological Process	GO:0009694	jasmonic acid metabolic process	0.337579797	0.977580468	1	0	1	50
GO:0042401 cellular biogenic amine biosynthetic process	1	0.977580468	0.526	0.02	Biological Process	GO:0042401	cellular biogenic amine biosynthetic process	0.337579797	0.977580468	1	0	1	50
GO:0072507 divalent inorganic cation homeostasis	1	0.977580468	0.526	0.02	Biological Process	GO:0072507	divalent inorganic cation homeostasis	0.337579797	0.977580468	1	0	1	50
GO:0004185 serine-type carboxypeptidase activity	1	0.741583438	0.649	0.018	Molecular Function	GO:0004185	serine-type carboxypeptidase activity	0.338934587	0.741583438	1	0	1	57
GO:0009719 response to endogenous stimulus	16	0.977580468	8.421	0.009	Biological Process	GO:0009719	response to endogenous stimulus	0.339424363	0.977580468	16	0	16	1724
GO:0009698 phenylpropanoid metabolic process	2	0.977580468	1.053	0.014	Biological Process	GO:0009698	phenylpropanoid metabolic process	0.339565789	0.977580468	2	0	2	147
GO:0008233 peptidase activity	6	0.741583438	3.896	0.009	Molecular Function	GO:0008233	peptidase activity	0.341458548	0.741583438	6	0	6	659
GO:0005764 lysosome	1	1	0.69	0.017	Cellular Component	GO:0005764	lysosome	0.341578226	1	1	0	1	60
GO:0045333 cellular respiration	2	0.977580468	1.053	0.014	Biological Process	GO:0045333	cellular respiration	0.342545718	0.977580468	2	0	2	148
GO:0040011 locomotion	1	0.977580468	0.526	0.02	Biological Process	GO:0040011	locomotion	0.343019797	0.977580468	1	0	1	51
GO:0070008 serine-type exopeptidase activity	1	0.741583438	0.649	0.017	Molecular Function	GO:0070008	serine-type exopeptidase activity	0.343724014	0.741583438	1	0	1	58
GO:0050896 response to stimulus	56	0.977580468	29.474	0.009	Biological Process	GO:0050896	response to stimulus	0.345839455	0.977580468	56	0	56	6482
GO:0006367 transcription initiation from RNA polymerase II promoter	1	0.977580468	0.526	0.019	Biological Process	GO:0006367	transcription initiation from RNA polymerase II promoter	0.348415355	0.977580468	1	0	1	52
GO:0009696 salicylic acid metabolic process	1	0.977580468	0.526	0.019	Biological Process	GO:0009696	salicylic acid metabolic process	0.348415355	0.977580468	1	0	1	52
GO:0009788 negative regulation of abscisic acid-activated signaling pathway	1	0.977580468	0.526	0.019	Biological Process	GO:0009788	negative regulation of abscisic acid-activated signaling pathway	0.348415355	0.977580468	1	0	1	52
GO:0071470 cellular response to osmotic stress	1	0.977580468	0.526	0.019	Biological Process	GO:0071470	cellular response to osmotic stress	0.348415355	0.977580468	1	0	1	52
GO:0004675 transmembrane receptor protein serine/threonine kinase activity	1	0.741583438	0.649	0.017	Molecular Function	GO:0004675	transmembrane receptor protein serine/threonine kinase activity	0.348478966	0.741583438	1	0	1	59
GO:0033993 response to lipid	8	0.977580468	4.211	0.01	Biological Process	GO:0033993	response to lipid	0.349947331	0.977580468	8	0	8	813
GO:0016763 transferase activity, transferring pentosyl groups	1	0.741583438	0.649	0.017	Molecular Function	GO:0016763	transferase activity, transferring pentosyl groups	0.353199689	0.741583438	1	0	1	60
GO:0035091 phosphatidylinositol binding	1	0.741583438	0.649	0.017	Molecular Function	GO:0035091	phosphatidylinositol binding	0.353199689	0.741583438	1	0	1	60
GO:0006289 nucleotide-excision repair	1	0.977580468	0.526	0.019	Biological Process	GO:0006289	nucleotide-excision repair	0.353766833	0.977580468	1	0	1	53
GO:0030433 ER-associated ubiquitin-dependent protein catabolic process	1	0.977580468	0.526	0.019	Biological Process	GO:0030433	ER-associated ubiquitin-dependent protein catabolic process	0.353766833	0.977580468	1	0	1	53
GO:0000904 cell morphogenesis involved in differentiation	3	0.977580468	1.579	0.012	Biological Process	GO:0000904	cell morphogenesis involved in differentiation	0.354487508	0.977580468	3	0	3	258
GO:0000775 chromosome, centromeric region	1	1	0.69	0.016	Cellular Component	GO:0000775	chromosome, centromeric region	0.355213927	1	1	0	1	63
GO:0000786 nucleosome	1	1	0.69	0.016	Cellular Component	GO:0000786	nucleosome	0.355213927	1	1	0	1	63
GO:0040007 growth	7	0.977580468	3.684	0.01	Biological Process	GO:0040007	growth	0.357221489	0.977580468	7	0	7	705
GO:0016860 intramolecular oxidoreductase activity	1	0.741583438	0.649	0.016	Molecular Function	GO:0016860	intramolecular oxidoreductase activity	0.357886427	0.741583438	1	0	1	61
GO:0006606 protein import into nucleus	1	0.977580468	0.526	0.019	Biological Process	GO:0006606	protein import into nucleus	0.359074588	0.977580468	1	0	1	54
GO:0006986 response to unfolded protein	1	0.977580468	0.526	0.019	Biological Process	GO:0006986	response to unfolded protein	0.359074588	0.977580468	1	0	1	54
GO:0044744 protein targeting to nucleus	1	0.977580468	0.526	0.019	Biological Process	GO:0044744	protein targeting to nucleus	0.359074588	0.977580468	1	0	1	54
GO:0016209 antioxidant activity	2	0.741583438	1.299	0.011	Molecular Function	GO:0016209	antioxidant activity	0.361265753	0.741583438	2	0	2	175
GO:0019748 secondary metabolic process	4	0.977580468	2.105	0.011	Biological Process	GO:0019748	secondary metabolic process	0.361862465	0.977580468	4	0	4	371
GO:0051537 2 iron, 2 sulfur cluster binding	1	0.741583438	0.649	0.016	Molecular Function	GO:0051537	2 iron, 2 sulfur cluster binding	0.362539424	0.741583438	1	0	1	62
GO:0042435 indole-containing compound biosynthetic process	1	0.977580468	0.526	0.018	Biological Process	GO:0042435	indole-containing compound biosynthetic process	0.364338976	0.977580468	1	0	1	55
GO:0045860 positive regulation of protein kinase activity	1	0.977580468	0.526	0.018	Biological Process	GO:0045860	positive regulation of protein kinase activity	0.364338976	0.977580468	1	0	1	55
GO:1902593 single-organism nuclear import	1	0.977580468	0.526	0.018	Biological Process	GO:1902593	single-organism nuclear import	0.364338976	0.977580468	1	0	1	55
GO:0010033 response to organic substance	19	0.977580468	10	0.009	Biological Process	GO:0010033	response to organic substance	0.364913011	0.977580468	19	0	19	2106
GO:0003755 peptidyl-prolyl cis-trans isomerase activity	1	0.741583438	0.649	0.016	Molecular Function	GO:0003755	peptidyl-prolyl cis-trans isomerase activity	0.367158921	0.741583438	1	0	1	63
GO:0097305 response to alcohol	7	0.977580468	3.684	0.01	Biological Process	GO:0097305	response to alcohol	0.36791966	0.977580468	7	0	7	713
GO:0043565 sequence-specific DNA binding	11	0.741583438	7.143	0.008	Molecular Function	GO:0043565	sequence-specific DNA binding	0.36832139	0.741583438	11	0	11	1332
GO:0000323 lytic vacuole	1	1	0.69	0.015	Cellular Component	GO:0000323	lytic vacuole	0.368569145	1	1	0	1	66
GO:0009860 pollen tube growth	2	0.977580468	1.053	0.013	Biological Process	GO:0009860	pollen tube growth	0.369160379	0.977580468	2	0	2	157
GO:0009251 glucan catabolic process	1	0.977580468	0.526	0.018	Biological Process	GO:0009251	glucan catabolic process	0.36956035	0.977580468	1	0	1	56
GO:0051607 defense response to virus	1	0.977580468	0.526	0.018	Biological Process	GO:0051607	defense response to virus	0.36956035	0.977580468	1	0	1	56
GO:0004364 glutathione transferase activity	1	0.741583438	0.649	0.016	Molecular Function	GO:0004364	glutathione transferase activity	0.371745157	0.741583438	1	0	1	64
GO:0080043 quercetin 3-O-glucosyltransferase activity	1	0.741583438	0.649	0.016	Molecular Function	GO:0080043	quercetin 3-O-glucosyltransferase activity	0.371745157	0.741583438	1	0	1	64
GO:0016114 terpenoid biosynthetic process	2	0.977580468	1.053	0.013	Biological Process	GO:0016114	terpenoid biosynthetic process	0.372092593	0.977580468	2	0	2	158
GO:0000325 plant-type vacuole	2	1	1.379	0.011	Cellular Component	GO:0000325	plant-type vacuole	0.372630446	1	2	0	2	187
GO:0030136 clathrin-coated vesicle	1	1	0.69	0.015	Cellular Component	GO:0030136	clathrin-coated vesicle	0.372959549	1	1	0	1	67
GO:0009073 aromatic amino acid family biosynthetic process	1	0.977580468	0.526	0.018	Biological Process	GO:0009073	aromatic amino acid family biosynthetic process	0.374739059	0.977580468	1	0	1	57
GO:0033674 positive regulation of kinase activity	1	0.977580468	0.526	0.018	Biological Process	GO:0033674	positive regulation of kinase activity	0.374739059	0.977580468	1	0	1	57
GO:0034754 cellular hormone metabolic process	1	0.977580468	0.526	0.018	Biological Process	GO:0034754	cellular hormone metabolic process	0.374739059	0.977580468	1	0	1	57
GO:0042538 hyperosmotic salinity response	1	0.977580468	0.526	0.018	Biological Process	GO:0042538	hyperosmotic salinity response	0.374739059	0.977580468	1	0	1	57
GO:0043484 regulation of RNA splicing	1	0.977580468	0.526	0.018	Biological Process	GO:0043484	regulation of RNA splicing	0.374739059	0.977580468	1	0	1	57
GO:0051170 nuclear import	1	0.977580468	0.526	0.018	Biological Process	GO:0051170	nuclear import	0.374739059	0.977580468	1	0	1	57
GO:2000377 regulation of reactive oxygen species metabolic process	1	0.977580468	0.526	0.018	Biological Process	GO:2000377	regulation of reactive oxygen species metabolic process	0.374739059	0.977580468	1	0	1	57
GO:0042445 hormone metabolic process	2	0.977580468	1.053	0.013	Biological Process	GO:0042445	hormone metabolic process	0.375019392	0.977580468	2	0	2	159
GO:0015035 protein disulfide oxidoreductase activity	1	0.741583438	0.649	0.015	Molecular Function	GO:0015035	protein disulfide oxidoreductase activity	0.376298371	0.741583438	1	0	1	65
GO:0000302 response to reactive oxygen species	2	0.977580468	1.053	0.013	Biological Process	GO:0000302	response to reactive oxygen species	0.377940669	0.977580468	2	0	2	160
GO:0046872 metal ion binding	30	0.741583438	19.481	0.008	Molecular Function	GO:0046872	metal ion binding	0.37951289	0.741583438	30	0	30	3893
GO:0036503 ERAD pathway	1	0.977580468	0.526	0.017	Biological Process	GO:0036503	ERAD pathway	0.379875449	0.977580468	1	0	1	58
GO:0016853 isomerase activity	3	0.741583438	1.948	0.01	Molecular Function	GO:0016853	isomerase activity	0.380844131	0.741583438	3	0	3	306
GO:0010035 response to inorganic substance	9	0.977580468	4.737	0.009	Biological Process	GO:0010035	response to inorganic substance	0.381324692	0.977580468	9	0	9	954
GO:0000932 cytoplasmic mRNA processing body	1	1	0.69	0.014	Cellular Component	GO:0000932	cytoplasmic mRNA processing body	0.38164961	1	1	0	1	69
GO:0005684 U2-type spliceosomal complex	1	1	0.69	0.014	Cellular Component	GO:0005684	U2-type spliceosomal complex	0.38164961	1	1	0	1	69
GO:0004721 phosphoprotein phosphatase activity	2	0.741583438	1.299	0.011	Molecular Function	GO:0004721	phosphoprotein phosphatase activity	0.381945241	0.741583438	2	0	2	183
GO:0034655 nucleobase-containing compound catabolic process	2	0.977580468	1.053	0.012	Biological Process	GO:0034655	nucleobase-containing compound catabolic process	0.383766233	0.977580468	2	0	2	162
GO:0001934 positive regulation of protein phosphorylation	1	0.977580468	0.526	0.017	Biological Process	GO:0001934	positive regulation of protein phosphorylation	0.384969866	0.977580468	1	0	1	59
GO:0006900 membrane budding	1	0.977580468	0.526	0.017	Biological Process	GO:0006900	membrane budding	0.384969866	0.977580468	1	0	1	59
GO:0007167 enzyme linked receptor protein signaling pathway	1	0.977580468	0.526	0.017	Biological Process	GO:0007167	enzyme linked receptor protein signaling pathway	0.384969866	0.977580468	1	0	1	59
GO:0007178 transmembrane receptor protein serine/threonine kinase signaling pathway	1	0.977580468	0.526	0.017	Biological Process	GO:0007178	transmembrane receptor protein serine/threonine kinase signaling pathway	0.384969866	0.977580468	1	0	1	59
GO:0009404 toxin metabolic process	1	0.977580468	0.526	0.017	Biological Process	GO:0009404	toxin metabolic process	0.384969866	0.977580468	1	0	1	59
GO:0010286 heat acclimation	1	0.977580468	0.526	0.017	Biological Process	GO:0010286	heat acclimation	0.384969866	0.977580468	1	0	1	59
GO:1901420 negative regulation of response to alcohol	1	0.977580468	0.526	0.017	Biological Process	GO:1901420	negative regulation of response to alcohol	0.384969866	0.977580468	1	0	1	59
GO:0045330 aspartyl esterase activity	1	0.741583438	0.649	0.015	Molecular Function	GO:0045330	aspartyl esterase activity	0.385306675	0.741583438	1	0	1	67
GO:1901701 cellular response to oxygen-containing compound	7	0.977580468	3.684	0.01	Biological Process	GO:1901701	cellular response to oxygen-containing compound	0.386693054	0.977580468	7	0	7	727
GO:0010817 regulation of hormone levels	3	0.977580468	1.579	0.011	Biological Process	GO:0010817	regulation of hormone levels	0.387845472	0.977580468	3	0	3	273
GO:0048519 negative regulation of biological process	12	0.977580468	6.316	0.009	Biological Process	GO:0048519	negative regulation of biological process	0.38900245	0.977580468	12	0	12	1311
GO:0012501 programmed cell death	2	0.977580468	1.053	0.012	Biological Process	GO:0012501	programmed cell death	0.389568462	0.977580468	2	0	2	164
GO:0016859 cis-trans isomerase activity	1	0.741583438	0.649	0.015	Molecular Function	GO:0016859	cis-trans isomerase activity	0.389762233	0.741583438	1	0	1	68
GO:0044815 DNA packaging complex	1	1	0.69	0.014	Cellular Component	GO:0044815	DNA packaging complex	0.390220056	1	1	0	1	71
GO:0008289 lipid binding	3	0.741583438	1.948	0.01	Molecular Function	GO:0008289	lipid binding	0.390614864	0.741583438	3	0	3	311
GO:0016567 protein ubiquitination	8	0.977580468	4.211	0.009	Biological Process	GO:0016567	protein ubiquitination	0.390977876	0.977580468	8	0	8	846
GO:0043169 cation binding	30	0.741583438	19.481	0.008	Molecular Function	GO:0043169	cation binding	0.39174857	0.741583438	30	0	30	3914
GO:0044550 secondary metabolite biosynthetic process	2	0.977580468	1.053	0.012	Biological Process	GO:0044550	secondary metabolite biosynthetic process	0.392460578	0.977580468	2	0	2	165
GO:0009308 amine metabolic process	2	0.977580468	1.053	0.012	Biological Process	GO:0009308	amine metabolic process	0.398226334	0.977580468	2	0	2	167
GO:0055065 metal ion homeostasis	2	0.977580468	1.053	0.012	Biological Process	GO:0055065	metal ion homeostasis	0.398226334	0.977580468	2	0	2	167
GO:0030163 protein catabolic process	6	0.977580468	3.158	0.01	Biological Process	GO:0030163	protein catabolic process	0.398409092	0.977580468	6	0	6	620
GO:0001871 pattern binding	1	0.741583438	0.649	0.014	Molecular Function	GO:0001871	pattern binding	0.398577314	0.741583438	1	0	1	70
GO:0030247 polysaccharide binding	1	0.741583438	0.649	0.014	Molecular Function	GO:0030247	polysaccharide binding	0.398577314	0.741583438	1	0	1	70
GO:0010075 regulation of meristem growth	1	0.977580468	0.526	0.016	Biological Process	GO:0010075	regulation of meristem growth	0.400004669	0.977580468	1	0	1	62
GO:0042886 amide transport	1	0.977580468	0.526	0.016	Biological Process	GO:0042886	amide transport	0.400004669	0.977580468	1	0	1	62
GO:0050684 regulation of mRNA processing	1	0.977580468	0.526	0.016	Biological Process	GO:0050684	regulation of mRNA processing	0.400004669	0.977580468	1	0	1	62
GO:1903311 regulation of mRNA metabolic process	1	0.977580468	0.526	0.016	Biological Process	GO:1903311	regulation of mRNA metabolic process	0.400004669	0.977580468	1	0	1	62
GO:0015980 energy derivation by oxidation of organic compounds	2	0.977580468	1.053	0.012	Biological Process	GO:0015980	energy derivation by oxidation of organic compounds	0.401099788	0.977580468	2	0	2	168
GO:0016866 intramolecular transferase activity	1	0.741583438	0.649	0.014	Molecular Function	GO:0016866	intramolecular transferase activity	0.402937296	0.741583438	1	0	1	71
GO:0050801 ion homeostasis	3	0.977580468	1.579	0.011	Biological Process	GO:0050801	ion homeostasis	0.40328189	0.977580468	3	0	3	280
GO:0031225 anchored component of membrane	3	1	2.069	0.009	Cellular Component	GO:0031225	anchored component of membrane	0.40330549	1	3	0	3	331
GO:1901700 response to oxygen-containing compound	15	0.977580468	7.895	0.009	Biological Process	GO:1901700	response to oxygen-containing compound	0.403741894	0.977580468	15	0	15	1680
GO:0008134 transcription factor binding	2	0.741583438	1.299	0.01	Molecular Function	GO:0008134	transcription factor binding	0.404866618	0.741583438	2	0	2	192
GO:0000413 protein peptidyl-prolyl isomerization	1	0.977580468	0.526	0.016	Biological Process	GO:0000413	protein peptidyl-prolyl isomerization	0.404934573	0.977580468	1	0	1	63
GO:0006338 chromatin remodeling	1	0.977580468	0.526	0.016	Biological Process	GO:0006338	chromatin remodeling	0.404934573	0.977580468	1	0	1	63
GO:0030244 cellulose biosynthetic process	1	0.977580468	0.526	0.016	Biological Process	GO:0030244	cellulose biosynthetic process	0.404934573	0.977580468	1	0	1	63
GO:0009845 seed germination	2	0.978717589	1.053	0.012	Biological Process	GO:0009845	seed germination	0.406827398	0.978717589	2	0	2	170
GO:0004180 carboxypeptidase activity	1	0.741583438	0.649	0.014	Molecular Function	GO:0004180	carboxypeptidase activity	0.407265874	0.741583438	1	0	1	72
GO:0004197 cysteine-type endopeptidase activity	1	0.741583438	0.649	0.014	Molecular Function	GO:0004197	cysteine-type endopeptidase activity	0.407265874	0.741583438	1	0	1	72
GO:0015036 disulfide oxidoreductase activity	1	0.741583438	0.649	0.014	Molecular Function	GO:0015036	disulfide oxidoreductase activity	0.407265874	0.741583438	1	0	1	72
GO:0034504 protein localization to nucleus	1	0.978717589	0.526	0.016	Biological Process	GO:0034504	protein localization to nucleus	0.409824182	0.978717589	1	0	1	64
GO:0042327 positive regulation of phosphorylation	1	0.978717589	0.526	0.016	Biological Process	GO:0042327	positive regulation of phosphorylation	0.409824182	0.978717589	1	0	1	64
GO:0043455 regulation of secondary metabolic process	1	0.978717589	0.526	0.016	Biological Process	GO:0043455	regulation of secondary metabolic process	0.409824182	0.978717589	1	0	1	64
GO:0008483 transaminase activity	1	0.741583438	0.649	0.014	Molecular Function	GO:0008483	transaminase activity	0.411563273	0.741583438	1	0	1	73
GO:0042910 xenobiotic transporter activity	1	0.741583438	0.649	0.014	Molecular Function	GO:0042910	xenobiotic transporter activity	0.411563273	0.741583438	1	0	1	73
GO:0050662 coenzyme binding	3	0.741583438	1.948	0.009	Molecular Function	GO:0050662	coenzyme binding	0.413903367	0.741583438	3	0	3	323
GO:0016769 transferase activity, transferring nitrogenous groups	1	0.741583438	0.649	0.014	Molecular Function	GO:0016769	transferase activity, transferring nitrogenous groups	0.415829717	0.741583438	1	0	1	74
GO:0009414 response to water deprivation	4	0.993750445	2.105	0.01	Biological Process	GO:0009414	response to water deprivation	0.419206115	0.993750445	4	0	4	402
GO:0009749 response to glucose	1	0.993750445	0.526	0.015	Biological Process	GO:0009749	response to glucose	0.419483822	0.993750445	1	0	1	66
GO:0055072 iron ion homeostasis	1	0.993750445	0.526	0.015	Biological Process	GO:0055072	iron ion homeostasis	0.419483822	0.993750445	1	0	1	66
GO:0003727 single-stranded RNA binding	1	0.741583438	0.649	0.013	Molecular Function	GO:0003727	single-stranded RNA binding	0.420065426	0.741583438	1	0	1	75
GO:0031985 Golgi cisterna	2	1	1.379	0.01	Cellular Component	GO:0031985	Golgi cisterna	0.421349842	1	2	0	2	207
GO:0006575 cellular modified amino acid metabolic process	2	0.994416632	1.053	0.011	Biological Process	GO:0006575	cellular modified amino acid metabolic process	0.423849733	0.994416632	2	0	2	176
GO:0010562 positive regulation of phosphorus metabolic process	1	0.994416632	0.526	0.015	Biological Process	GO:0010562	positive regulation of phosphorus metabolic process	0.4242545	0.994416632	1	0	1	67
GO:0045937 positive regulation of phosphate metabolic process	1	0.994416632	0.526	0.015	Biological Process	GO:0045937	positive regulation of phosphate metabolic process	0.4242545	0.994416632	1	0	1	67
GO:2000242 negative regulation of reproductive process	1	0.994416632	0.526	0.015	Biological Process	GO:2000242	negative regulation of reproductive process	0.4242545	0.994416632	1	0	1	67
GO:1902554 serine/threonine protein kinase complex	1	1	0.69	0.013	Cellular Component	GO:1902554	serine/threonine protein kinase complex	0.427350153	1	1	0	1	80
GO:0016820 hydrolase activity, acting on acid anhydrides, catalyzing transmembrane movement of substances	2	0.741583438	1.299	0.01	Molecular Function	GO:0016820	hydrolase activity, acting on acid anhydrides, catalyzing transmembrane movement of substances	0.427379418	0.741583438	2	0	2	201
GO:0042626 ATPase activity, coupled to transmembrane movement of substances	2	0.741583438	1.299	0.01	Molecular Function	GO:0042626	ATPase activity, coupled to transmembrane movement of substances	0.427379418	0.741583438	2	0	2	201
GO:0004190 aspartic-type endopeptidase activity	1	0.741583438	0.649	0.013	Molecular Function	GO:0004190	aspartic-type endopeptidase activity	0.428445519	0.741583438	1	0	1	77
GO:0070001 aspartic-type peptidase activity	1	0.741583438	0.649	0.013	Molecular Function	GO:0070001	aspartic-type peptidase activity	0.428445519	0.741583438	1	0	1	77
GO:0006972 hyperosmotic response	1	0.998098481	0.526	0.015	Biological Process	GO:0006972	hyperosmotic response	0.428986177	0.998098481	1	0	1	68
GO:0007051 spindle organization	1	0.998098481	0.526	0.015	Biological Process	GO:0007051	spindle organization	0.428986177	0.998098481	1	0	1	68
GO:0043492 ATPase activity, coupled to movement of substances	2	0.741583438	1.299	0.01	Molecular Function	GO:0043492	ATPase activity, coupled to movement of substances	0.429853817	0.741583438	2	0	2	202
GO:0030133 transport vesicle	1	1	0.69	0.012	Cellular Component	GO:0030133	transport vesicle	0.431334521	1	1	0	1	81
GO:0032446 protein modification by small protein conjugation	8	0.998098481	4.211	0.009	Biological Process	GO:0032446	protein modification by small protein conjugation	0.432185449	0.998098481	8	0	8	879
GO:0000149 SNARE binding	1	0.741583438	0.649	0.013	Molecular Function	GO:0000149	SNARE binding	0.432590339	0.741583438	1	0	1	78
GO:0008276 protein methyltransferase activity	1	0.741583438	0.649	0.013	Molecular Function	GO:0008276	protein methyltransferase activity	0.432590339	0.741583438	1	0	1	78
GO:0018958 phenol-containing compound metabolic process	1	0.998098481	0.526	0.014	Biological Process	GO:0018958	phenol-containing compound metabolic process	0.433679171	0.998098481	1	0	1	69
GO:0060320 rejection of self pollen	1	0.998098481	0.526	0.014	Biological Process	GO:0060320	rejection of self pollen	0.433679171	0.998098481	1	0	1	69
GO:0032870 cellular response to hormone stimulus	9	0.998098481	4.737	0.009	Biological Process	GO:0032870	cellular response to hormone stimulus	0.434093238	0.998098481	9	0	9	999
GO:0009415 response to water	4	0.998098481	2.105	0.01	Biological Process	GO:0009415	response to water	0.435668635	0.998098481	4	0	4	411
GO:0009793 embryo development ending in seed dormancy	4	0.998098481	2.105	0.01	Biological Process	GO:0009793	embryo development ending in seed dormancy	0.435668635	0.998098481	4	0	4	411
GO:0071669 plant-type cell wall organization or biogenesis	3	0.998098481	1.579	0.01	Biological Process	GO:0071669	plant-type cell wall organization or biogenesis	0.435964009	0.998098481	3	0	3	295
GO:0009932 cell tip growth	2	1	1.053	0.011	Biological Process	GO:0009932	cell tip growth	0.440618178	1	2	0	2	182
GO:0016791 phosphatase activity	3	0.751041826	1.948	0.009	Molecular Function	GO:0016791	phosphatase activity	0.440715516	0.751041826	3	0	3	337
GO:0006887 exocytosis	1	1	0.526	0.014	Biological Process	GO:0006887	exocytosis	0.442950363	1	1	0	1	71
GO:0071310 cellular response to organic substance	11	1	5.789	0.009	Biological Process	GO:0071310	cellular response to organic substance	0.443003614	1	11	0	11	1245
GO:0006721 terpenoid metabolic process	2	1	1.053	0.011	Biological Process	GO:0006721	terpenoid metabolic process	0.446148571	1	2	0	2	184
GO:0098869 cellular oxidant detoxification	2	1	1.053	0.011	Biological Process	GO:0098869	cellular oxidant detoxification	0.446148571	1	2	0	2	184
GO:0016591 DNA-directed RNA polymerase II, holoenzyme	1	1	0.69	0.012	Cellular Component	GO:0016591	DNA-directed RNA polymerase II, holoenzyme	0.446998551	1	1	0	1	85
GO:0005795 Golgi stack	2	1	1.379	0.009	Cellular Component	GO:0005795	Golgi stack	0.447323598	1	2	0	2	218
GO:1901575 organic substance catabolic process	14	1	7.368	0.009	Biological Process	GO:1901575	organic substance catabolic process	0.449922511	1	14	0	14	1611
GO:0010608 posttranscriptional regulation of gene expression	3	1	1.579	0.01	Biological Process	GO:0010608	posttranscriptional regulation of gene expression	0.450993184	1	3	0	3	302
GO:0009628 response to abiotic stimulus	19	1	10	0.009	Biological Process	GO:0009628	response to abiotic stimulus	0.45175084	1	19	0	19	2214
GO:0002252 immune effector process	1	1	0.526	0.014	Biological Process	GO:0002252	immune effector process	0.452070563	1	1	0	1	73
GO:0009746 response to hexose	1	1	0.526	0.014	Biological Process	GO:0009746	response to hexose	0.452070563	1	1	0	1	73
GO:0010224 response to UV-B	1	1	0.526	0.014	Biological Process	GO:0010224	response to UV-B	0.452070563	1	1	0	1	73
GO:0042537 benzene-containing compound metabolic process	1	1	0.526	0.014	Biological Process	GO:0042537	benzene-containing compound metabolic process	0.452070563	1	1	0	1	73
GO:0048507 meristem development	3	1	1.579	0.01	Biological Process	GO:0048507	meristem development	0.453127226	1	3	0	3	303
GO:0042908 xenobiotic transport	1	1	0.526	0.014	Biological Process	GO:0042908	xenobiotic transport	0.456574807	1	1	0	1	74
GO:0000272 polysaccharide catabolic process	2	1	1.053	0.011	Biological Process	GO:0000272	polysaccharide catabolic process	0.457117638	1	2	0	2	188
GO:1990748 cellular detoxification	2	1	1.053	0.011	Biological Process	GO:1990748	cellular detoxification	0.457117638	1	2	0	2	188
GO:1902911 protein kinase complex	1	1	0.69	0.011	Cellular Component	GO:1902911	protein kinase complex	0.458464678	1	1	0	1	88
GO:0009744 response to sucrose	1	1	0.526	0.013	Biological Process	GO:0009744	response to sucrose	0.461042218	1	1	0	1	75
GO:1902531 regulation of intracellular signal transduction	1	1	0.526	0.013	Biological Process	GO:1902531	regulation of intracellular signal transduction	0.461042218	1	1	0	1	75
GO:0019222 regulation of metabolic process	34	1	17.895	0.008	Biological Process	GO:0019222	regulation of metabolic process	0.464251284	1	34	0	34	4044
GO:0051235 maintenance of location	1	1	0.526	0.013	Biological Process	GO:0051235	maintenance of location	0.465473094	1	1	0	1	76
GO:0051274 beta-glucan biosynthetic process	1	1	0.526	0.013	Biological Process	GO:0051274	beta-glucan biosynthetic process	0.465473094	1	1	0	1	76
GO:0051347 positive regulation of transferase activity	1	1	0.526	0.013	Biological Process	GO:0051347	positive regulation of transferase activity	0.465473094	1	1	0	1	76
GO:0044448 cell cortex part	1	1	0.69	0.011	Cellular Component	GO:0044448	cell cortex part	0.465977276	1	1	0	1	90
GO:0048827 phyllome development	5	1	2.632	0.009	Biological Process	GO:0048827	phyllome development	0.46760147	1	5	0	5	548
GO:0044432 endoplasmic reticulum part	5	1	3.448	0.008	Cellular Component	GO:0044432	endoplasmic reticulum part	0.469379827	1	5	0	5	649
GO:0034284 response to monosaccharide	1	1	0.526	0.013	Biological Process	GO:0034284	response to monosaccharide	0.469867733	1	1	0	1	77
GO:0034285 response to disaccharide	1	1	0.526	0.013	Biological Process	GO:0034285	response to disaccharide	0.469867733	1	1	0	1	77
GO:0001101 response to acid chemical	11	1	5.789	0.009	Biological Process	GO:0001101	response to acid chemical	0.471457742	1	11	0	11	1272
GO:0005618 cell wall	6	1	4.138	0.008	Cellular Component	GO:0005618	cell wall	0.472385497	1	6	0	6	793
GO:0030312 external encapsulating structure	6	1	4.138	0.008	Cellular Component	GO:0030312	external encapsulating structure	0.472385497	1	6	0	6	793
GO:0008565 protein transporter activity	1	0.794546958	0.649	0.011	Molecular Function	GO:0008565	protein transporter activity	0.472430803	0.794546958	1	0	1	88
GO:0016627 oxidoreductase activity, acting on the CH-CH group of donors	1	0.794546958	0.649	0.011	Molecular Function	GO:0016627	oxidoreductase activity, acting on the CH-CH group of donors	0.472430803	0.794546958	1	0	1	88
GO:0009850 auxin metabolic process	1	1	0.526	0.013	Biological Process	GO:0009850	auxin metabolic process	0.47422643	1	1	0	1	78
GO:0035266 meristem growth	1	1	0.526	0.013	Biological Process	GO:0035266	meristem growth	0.47422643	1	1	0	1	78
GO:0010038 response to metal ion	4	1	2.105	0.009	Biological Process	GO:0010038	response to metal ion	0.475322443	1	4	0	4	433
GO:0071495 cellular response to endogenous stimulus	9	1	4.737	0.009	Biological Process	GO:0071495	cellular response to endogenous stimulus	0.476097701	1	9	0	9	1035
GO:0035770 ribonucleoprotein granule	1	1	0.69	0.011	Cellular Component	GO:0035770	ribonucleoprotein granule	0.477052531	1	1	0	1	93
GO:0036464 cytoplasmic ribonucleoprotein granule	1	1	0.69	0.011	Cellular Component	GO:0036464	cytoplasmic ribonucleoprotein granule	0.477052531	1	1	0	1	93
GO:0015405 P-P-bond-hydrolysis-driven transmembrane transporter activity	2	0.794546958	1.299	0.009	Molecular Function	GO:0015405	P-P-bond-hydrolysis-driven transmembrane transporter activity	0.478108118	0.794546958	2	0	2	222
GO:0005096 GTPase activator activity	1	0.794546958	0.649	0.011	Molecular Function	GO:0005096	GTPase activator activity	0.480058866	0.794546958	1	0	1	90
GO:0016788 hydrolase activity, acting on ester bonds	9	0.794546958	5.844	0.008	Molecular Function	GO:0016788	hydrolase activity, acting on ester bonds	0.480742922	0.794546958	9	0	9	1178
GO:0015399 primary active transmembrane transporter activity	2	0.794546958	1.299	0.009	Molecular Function	GO:0015399	primary active transmembrane transporter activity	0.482797631	0.794546958	2	0	2	224
GO:0034968 histone lysine methylation	1	1	0.526	0.013	Biological Process	GO:0034968	histone lysine methylation	0.482837165	1	1	0	1	80
GO:0010016 shoot system morphogenesis	2	1	1.053	0.01	Biological Process	GO:0010016	shoot system morphogenesis	0.483984351	1	2	0	2	198
GO:0009790 embryo development	4	1	2.105	0.009	Biological Process	GO:0009790	embryo development	0.485961872	1	4	0	4	439
GO:0008299 isoprenoid biosynthetic process	2	1	1.053	0.01	Biological Process	GO:0008299	isoprenoid biosynthetic process	0.486625961	1	2	0	2	199
GO:0009813 flavonoid biosynthetic process	1	1	0.526	0.012	Biological Process	GO:0009813	flavonoid biosynthetic process	0.487089781	1	1	0	1	81
GO:0061025 membrane fusion	1	1	0.526	0.012	Biological Process	GO:0061025	membrane fusion	0.487089781	1	1	0	1	81
GO:1901698 response to nitrogen compound	3	1	1.579	0.009	Biological Process	GO:1901698	response to nitrogen compound	0.490924126	1	3	0	3	321
GO:0010431 seed maturation	1	1	0.526	0.012	Biological Process	GO:0010431	seed maturation	0.49130761	1	1	0	1	82
GO:0009814 defense response, incompatible interaction	2	1	1.053	0.01	Biological Process	GO:0009814	defense response, incompatible interaction	0.494500397	1	2	0	2	202
GO:0018215 protein phosphopantetheinylation	2	1	1.053	0.01	Biological Process	GO:0018215	protein phosphopantetheinylation	0.494500397	1	2	0	2	202
GO:0032535 regulation of cellular component size	1	1	0.526	0.012	Biological Process	GO:0032535	regulation of cellular component size	0.495490936	1	1	0	1	83
GO:0090066 regulation of anatomical structure size	1	1	0.526	0.012	Biological Process	GO:0090066	regulation of anatomical structure size	0.495490936	1	1	0	1	83
GO:0009873 ethylene-activated signaling pathway	2	1	1.053	0.01	Biological Process	GO:0009873	ethylene-activated signaling pathway	0.49710828	1	2	0	2	203
GO:0005783 endoplasmic reticulum	9	1	6.207	0.007	Cellular Component	GO:0005783	endoplasmic reticulum	0.497511473	1	9	0	9	1245
GO:0008170 N-methyltransferase activity	1	0.811367582	0.649	0.011	Molecular Function	GO:0008170	N-methyltransferase activity	0.498652993	0.811367582	1	0	1	95
GO:0030695 GTPase regulator activity	1	0.811367582	0.649	0.011	Molecular Function	GO:0030695	GTPase regulator activity	0.498652993	0.811367582	1	0	1	95
GO:0009072 aromatic amino acid family metabolic process	1	1	0.526	0.012	Biological Process	GO:0009072	aromatic amino acid family metabolic process	0.499640038	1	1	0	1	84
GO:0009627 systemic acquired resistance	1	1	0.526	0.012	Biological Process	GO:0009627	systemic acquired resistance	0.499640038	1	1	0	1	84
GO:0098687 chromosomal region	1	1	0.69	0.01	Cellular Component	GO:0098687	chromosomal region	0.50201563	1	1	0	1	100
GO:0019199 transmembrane receptor protein kinase activity	1	0.812696787	0.649	0.01	Molecular Function	GO:0019199	transmembrane receptor protein kinase activity	0.502291764	0.812696787	1	0	1	96
GO:0009624 response to nematode	1	1	0.526	0.012	Biological Process	GO:0009624	response to nematode	0.503755197	1	1	0	1	85
GO:0048582 positive regulation of post-embryonic development	1	1	0.526	0.012	Biological Process	GO:0048582	positive regulation of post-embryonic development	0.503755197	1	1	0	1	85
GO:0010029 regulation of seed germination	1	1	0.526	0.012	Biological Process	GO:0010029	regulation of seed germination	0.507836687	1	1	0	1	86
GO:1990267 response to transition metal nanoparticle	1	1	0.526	0.012	Biological Process	GO:1990267	response to transition metal nanoparticle	0.507836687	1	1	0	1	86
GO:0002229 defense response to oomycetes	1	1	0.526	0.011	Biological Process	GO:0002229	defense response to oomycetes	0.511884784	1	1	0	1	87
GO:0018208 peptidyl-proline modification	1	1	0.526	0.011	Biological Process	GO:0018208	peptidyl-proline modification	0.511884784	1	1	0	1	87
GO:0051493 regulation of cytoskeleton organization	1	1	0.526	0.011	Biological Process	GO:0051493	regulation of cytoskeleton organization	0.511884784	1	1	0	1	87
GO:0007154 cell communication	19	1	10	0.008	Biological Process	GO:0007154	cell communication	0.513782974	1	19	0	19	2291
GO:0071944 cell periphery	29	1	20	0.007	Cellular Component	GO:0071944	cell periphery	0.514887229	1	29	0	29	4152
GO:0071369 cellular response to ethylene stimulus	2	1	1.053	0.01	Biological Process	GO:0071369	cellular response to ethylene stimulus	0.51512275	1	2	0	2	210
GO:0009626 plant-type hypersensitive response	1	1	0.526	0.011	Biological Process	GO:0009626	plant-type hypersensitive response	0.515899758	1	1	0	1	88
GO:0032940 secretion by cell	1	1	0.526	0.011	Biological Process	GO:0032940	secretion by cell	0.515899758	1	1	0	1	88
GO:0009057 macromolecule catabolic process	8	1	4.211	0.008	Biological Process	GO:0009057	macromolecule catabolic process	0.518225023	1	8	0	8	949
GO:0009615 response to virus	1	1	0.526	0.011	Biological Process	GO:0009615	response to virus	0.51988188	1	1	0	1	89
GO:0034050 host programmed cell death induced by symbiont	1	1	0.526	0.011	Biological Process	GO:0034050	host programmed cell death induced by symbiont	0.51988188	1	1	0	1	89
GO:0043085 positive regulation of catalytic activity	2	1	1.053	0.009	Biological Process	GO:0043085	positive regulation of catalytic activity	0.520191404	1	2	0	2	212
GO:0005819 spindle	1	1	0.69	0.009	Cellular Component	GO:0005819	spindle	0.522468225	1	1	0	1	106
GO:0002376 immune system process	4	1	2.105	0.009	Biological Process	GO:0002376	immune system process	0.522488602	1	4	0	4	460
GO:0043547 positive regulation of GTPase activity	1	1	0.526	0.011	Biological Process	GO:0043547	positive regulation of GTPase activity	0.523831416	1	1	0	1	90
GO:1900140 regulation of seedling development	1	1	0.526	0.011	Biological Process	GO:1900140	regulation of seedling development	0.523831416	1	1	0	1	90
GO:0051603 proteolysis involved in cellular protein catabolic process	5	1	2.632	0.009	Biological Process	GO:0051603	proteolysis involved in cellular protein catabolic process	0.525053191	1	5	0	5	585
GO:0044270 cellular nitrogen compound catabolic process	2	1	1.053	0.009	Biological Process	GO:0044270	cellular nitrogen compound catabolic process	0.530222781	1	2	0	2	216
GO:0046700 heterocycle catabolic process	2	1	1.053	0.009	Biological Process	GO:0046700	heterocycle catabolic process	0.530222781	1	2	0	2	216
GO:0009060 aerobic respiration	1	1	0.526	0.011	Biological Process	GO:0009060	aerobic respiration	0.531633792	1	1	0	1	92
GO:0007165 signal transduction	16	1	8.421	0.008	Biological Process	GO:0007165	signal transduction	0.533337482	1	16	0	16	1947
GO:0018022 peptidyl-lysine methylation	1	1	0.526	0.011	Biological Process	GO:0018022	peptidyl-lysine methylation	0.535487156	1	1	0	1	93
GO:0031668 cellular response to extracellular stimulus	2	1	1.053	0.009	Biological Process	GO:0031668	cellular response to extracellular stimulus	0.537652856	1	2	0	2	219
GO:0048868 pollen tube development	2	1	1.053	0.009	Biological Process	GO:0048868	pollen tube development	0.537652856	1	2	0	2	219
GO:0044257 cellular protein catabolic process	5	1	2.632	0.008	Biological Process	GO:0044257	cellular protein catabolic process	0.538633823	1	5	0	5	594
GO:0000281 mitotic cytokinesis	1	1	0.526	0.011	Biological Process	GO:0000281	mitotic cytokinesis	0.539308982	1	1	0	1	94
GO:0030243 cellulose metabolic process	1	1	0.526	0.011	Biological Process	GO:0030243	cellulose metabolic process	0.539308982	1	1	0	1	94
GO:0043087 regulation of GTPase activity	1	1	0.526	0.011	Biological Process	GO:0043087	regulation of GTPase activity	0.539308982	1	1	0	1	94
GO:0009651 response to salt stress	4	1	2.105	0.009	Biological Process	GO:0009651	response to salt stress	0.539450561	1	4	0	4	470
GO:0098791 Golgi subcompartment	3	1	2.069	0.007	Cellular Component	GO:0098791	Golgi subcompartment	0.539774643	1	3	0	3	408
GO:0048588 developmental cell growth	2	1	1.053	0.009	Biological Process	GO:0048588	developmental cell growth	0.540111629	1	2	0	2	220
GO:0031323 regulation of cellular metabolic process	28	1	14.737	0.008	Biological Process	GO:0031323	regulation of cellular metabolic process	0.542258944	1	28	0	28	3433
GO:0006576 cellular biogenic amine metabolic process	1	1	0.526	0.011	Biological Process	GO:0006576	cellular biogenic amine metabolic process	0.543099529	1	1	0	1	95
GO:0009926 auxin polar transport	1	1	0.526	0.011	Biological Process	GO:0009926	auxin polar transport	0.543099529	1	1	0	1	95
GO:0016571 histone methylation	1	1	0.526	0.011	Biological Process	GO:0016571	histone methylation	0.543099529	1	1	0	1	95
GO:0044093 positive regulation of molecular function	2	1	1.053	0.009	Biological Process	GO:0044093	positive regulation of molecular function	0.545002181	1	2	0	2	222
GO:0070647 protein modification by small protein conjugation or removal	8	1	4.211	0.008	Biological Process	GO:0070647	protein modification by small protein conjugation or removal	0.545613307	1	8	0	8	972
GO:0008168 methyltransferase activity	3	0.876249667	1.948	0.008	Molecular Function	GO:0008168	methyltransferase activity	0.545941306	0.876249667	3	0	3	395
GO:0017148 negative regulation of translation	1	1	0.526	0.01	Biological Process	GO:0017148	negative regulation of translation	0.546859049	1	1	0	1	96
GO:0009725 response to hormone	13	1	6.842	0.008	Biological Process	GO:0009725	response to hormone	0.547408963	1	13	0	13	1593
GO:0009611 response to wounding	2	1	1.053	0.009	Biological Process	GO:0009611	response to wounding	0.547433923	1	2	0	2	223
GO:0055080 cation homeostasis	2	1	1.053	0.009	Biological Process	GO:0055080	cation homeostasis	0.547433923	1	2	0	2	223
GO:0020037 heme binding	3	0.876249667	1.948	0.008	Molecular Function	GO:0020037	heme binding	0.547656042	0.876249667	3	0	3	396
GO:0032993 protein-DNA complex	1	1	0.69	0.009	Cellular Component	GO:0032993	protein-DNA complex	0.548446206	1	1	0	1	114
GO:0006897 endocytosis	1	1	0.526	0.01	Biological Process	GO:0006897	endocytosis	0.550587797	1	1	0	1	97
GO:0046903 secretion	1	1	0.526	0.01	Biological Process	GO:0046903	secretion	0.550587797	1	1	0	1	97
GO:0071496 cellular response to external stimulus	2	1	1.053	0.009	Biological Process	GO:0071496	cellular response to external stimulus	0.552270258	1	2	0	2	225
GO:0006400 tRNA modification	1	1	0.526	0.01	Biological Process	GO:0006400	tRNA modification	0.554286022	1	1	0	1	98
GO:0034249 negative regulation of cellular amide metabolic process	1	1	0.526	0.01	Biological Process	GO:0034249	negative regulation of cellular amide metabolic process	0.554286022	1	1	0	1	98
GO:0080090 regulation of primary metabolic process	27	1	14.211	0.008	Biological Process	GO:0080090	regulation of primary metabolic process	0.55558114	1	27	0	27	3330
GO:0050789 regulation of biological process	50	1	26.316	0.008	Biological Process	GO:0050789	regulation of biological process	0.557068477	1	50	0	50	6156
GO:0042578 phosphoric ester hydrolase activity	3	0.887653365	1.948	0.007	Molecular Function	GO:0042578	phosphoric ester hydrolase activity	0.557865483	0.887653365	3	0	3	402
GO:0009064 glutamine family amino acid metabolic process	1	1	0.526	0.01	Biological Process	GO:0009064	glutamine family amino acid metabolic process	0.557953973	1	1	0	1	99
GO:0061640 cytoskeleton-dependent cytokinesis	1	1	0.526	0.01	Biological Process	GO:0061640	cytoskeleton-dependent cytokinesis	0.557953973	1	1	0	1	99
GO:0080147 root hair cell development	1	1	0.526	0.01	Biological Process	GO:0080147	root hair cell development	0.557953973	1	1	0	1	99
GO:0006091 generation of precursor metabolites and energy	4	1	2.105	0.008	Biological Process	GO:0006091	generation of precursor metabolites and energy	0.559400093	1	4	0	4	482
GO:0006888 ER to Golgi vesicle-mediated transport	1	1	0.526	0.01	Biological Process	GO:0006888	ER to Golgi vesicle-mediated transport	0.561591897	1	1	0	1	100
GO:0009812 flavonoid metabolic process	1	1	0.526	0.01	Biological Process	GO:0009812	flavonoid metabolic process	0.561591897	1	1	0	1	100
GO:0045490 pectin catabolic process	1	1	0.526	0.01	Biological Process	GO:0045490	pectin catabolic process	0.561591897	1	1	0	1	100
GO:0006720 isoprenoid metabolic process	2	1	1.053	0.009	Biological Process	GO:0006720	isoprenoid metabolic process	0.561833916	1	2	0	2	229
GO:0044700 single organism signaling	16	1	8.421	0.008	Biological Process	GO:0044700	single organism signaling	0.56800842	1	16	0	16	1988
GO:0021700 developmental maturation	2	1	1.053	0.009	Biological Process	GO:0021700	developmental maturation	0.568910877	1	2	0	2	232
GO:0023052 signaling	16	1	8.421	0.008	Biological Process	GO:0023052	signaling	0.569677502	1	16	0	16	1990
GO:0055029 nuclear DNA-directed RNA polymerase complex	1	1	0.69	0.008	Cellular Component	GO:0055029	nuclear DNA-directed RNA polymerase complex	0.570022605	1	1	0	1	121
GO:0009968 negative regulation of signal transduction	1	1	0.526	0.01	Biological Process	GO:0009968	negative regulation of signal transduction	0.572327939	1	1	0	1	103
GO:0060589 nucleoside-triphosphatase regulator activity	1	0.904248232	0.649	0.009	Molecular Function	GO:0060589	nucleoside-triphosphatase regulator activity	0.5729245	0.904248232	1	0	1	117
GO:0048316 seed development	5	1	2.632	0.008	Biological Process	GO:0048316	seed development	0.573951953	1	5	0	5	618
GO:0016741 transferase activity, transferring one-carbon groups	3	0.904248232	1.948	0.007	Molecular Function	GO:0016741	transferase activity, transferring one-carbon groups	0.574574397	0.904248232	3	0	3	412
GO:0009889 regulation of biosynthetic process	23	1	12.105	0.008	Biological Process	GO:0009889	regulation of biosynthetic process	0.574614601	1	23	0	23	2864
GO:0000910 cytokinesis	1	1	0.526	0.01	Biological Process	GO:0000910	cytokinesis	0.575848178	1	1	0	1	104
GO:0006352 DNA-templated transcription, initiation	1	1	0.526	0.01	Biological Process	GO:0006352	DNA-templated transcription, initiation	0.575848178	1	1	0	1	104
GO:0031401 positive regulation of protein modification process	1	1	0.526	0.01	Biological Process	GO:0031401	positive regulation of protein modification process	0.575848178	1	1	0	1	104
GO:0016570 histone modification	2	1	1.053	0.009	Biological Process	GO:0016570	histone modification	0.575905431	1	2	0	2	235
GO:0005938 cell cortex	1	1	0.69	0.008	Cellular Component	GO:0005938	cell cortex	0.575997016	1	1	0	1	123
GO:0099568 cytoplasmic region	1	1	0.69	0.008	Cellular Component	GO:0099568	cytoplasmic region	0.575997016	1	1	0	1	123
GO:0016667 oxidoreductase activity, acting on a sulfur group of donors	1	0.904447268	0.649	0.008	Molecular Function	GO:0016667	oxidoreductase activity, acting on a sulfur group of donors	0.579107954	0.904447268	1	0	1	119
GO:0048523 negative regulation of cellular process	7	1	3.684	0.008	Biological Process	GO:0048523	negative regulation of cellular process	0.579305859	1	7	0	7	875
GO:0000209 protein polyubiquitination	1	1	0.526	0.01	Biological Process	GO:0000209	protein polyubiquitination	0.579339594	1	1	0	1	105
GO:0022900 electron transport chain	2	1	1.053	0.008	Biological Process	GO:0022900	electron transport chain	0.580522581	1	2	0	2	237
GO:0016298 lipase activity	1	0.904447268	0.649	0.008	Molecular Function	GO:0016298	lipase activity	0.585202453	0.904447268	1	0	1	121
GO:0007346 regulation of mitotic cell cycle	1	1	0.526	0.009	Biological Process	GO:0007346	regulation of mitotic cell cycle	0.586236888	1	1	0	1	107
GO:0023057 negative regulation of signaling	1	1	0.526	0.009	Biological Process	GO:0023057	negative regulation of signaling	0.586236888	1	1	0	1	107
GO:0051273 beta-glucan metabolic process	1	1	0.526	0.009	Biological Process	GO:0051273	beta-glucan metabolic process	0.586236888	1	1	0	1	107
GO:0044425 membrane part	51	1	35.172	0.007	Cellular Component	GO:0044425	membrane part	0.586592165	1	51	0	51	7474
GO:0005789 endoplasmic reticulum membrane	4	1	2.759	0.007	Cellular Component	GO:0005789	endoplasmic reticulum membrane	0.588832496	1	4	0	4	591
GO:0010648 negative regulation of cell communication	1	1	0.526	0.009	Biological Process	GO:0010648	negative regulation of cell communication	0.589643231	1	1	0	1	108
GO:0016569 covalent chromatin modification	2	1	1.053	0.008	Biological Process	GO:0016569	covalent chromatin modification	0.589646545	1	2	0	2	241
GO:0061024 membrane organization	3	1	1.579	0.008	Biological Process	GO:0061024	membrane organization	0.590376957	1	3	0	3	372
GO:0070469 respiratory chain	1	1	0.69	0.008	Cellular Component	GO:0070469	respiratory chain	0.590574801	1	1	0	1	128
GO:0042175 nuclear outer membrane-endoplasmic reticulum membrane network	4	1	2.759	0.007	Cellular Component	GO:0042175	nuclear outer membrane-endoplasmic reticulum membrane network	0.594182724	1	4	0	4	595
GO:0031224 intrinsic component of membrane	48	1	33.103	0.007	Cellular Component	GO:0031224	intrinsic component of membrane	0.594861097	1	48	0	48	7057
GO:0048581 negative regulation of post-embryonic development	1	1	0.526	0.009	Biological Process	GO:0048581	negative regulation of post-embryonic development	0.596372455	1	1	0	1	110
GO:0065004 protein-DNA complex assembly	1	1	0.526	0.009	Biological Process	GO:0065004	protein-DNA complex assembly	0.596372455	1	1	0	1	110
GO:0006511 ubiquitin-dependent protein catabolic process	4	1	2.105	0.008	Biological Process	GO:0006511	ubiquitin-dependent protein catabolic process	0.597868071	1	4	0	4	506
GO:0019439 aromatic compound catabolic process	2	1	1.053	0.008	Biological Process	GO:0019439	aromatic compound catabolic process	0.59862321	1	2	0	2	245
GO:0000975 regulatory region DNA binding	7	0.904447268	4.545	0.007	Molecular Function	GO:0000975	regulatory region DNA binding	0.5988188	0.904447268	7	0	7	1010
GO:0000976 transcription regulatory region sequence-specific DNA binding	7	0.904447268	4.545	0.007	Molecular Function	GO:0000976	transcription regulatory region sequence-specific DNA binding	0.5988188	0.904447268	7	0	7	1010
GO:0001067 regulatory region nucleic acid binding	7	0.904447268	4.545	0.007	Molecular Function	GO:0001067	regulatory region nucleic acid binding	0.5988188	0.904447268	7	0	7	1010
GO:0044212 transcription regulatory region DNA binding	7	0.904447268	4.545	0.007	Molecular Function	GO:0044212	transcription regulatory region DNA binding	0.5988188	0.904447268	7	0	7	1010
GO:0042592 homeostatic process	4	1	2.105	0.008	Biological Process	GO:0042592	homeostatic process	0.599427391	1	4	0	4	507
GO:0031324 negative regulation of cellular metabolic process	5	1	2.632	0.008	Biological Process	GO:0031324	negative regulation of cellular metabolic process	0.599503366	1	5	0	5	636
GO:0006913 nucleocytoplasmic transport	1	1	0.526	0.009	Biological Process	GO:0006913	nucleocytoplasmic transport	0.599695788	1	1	0	1	111
GO:0009965 leaf morphogenesis	1	1	0.526	0.009	Biological Process	GO:0009965	leaf morphogenesis	0.599695788	1	1	0	1	111
GO:0051169 nuclear transport	1	1	0.526	0.009	Biological Process	GO:0051169	nuclear transport	0.599695788	1	1	0	1	111
GO:0006470 protein dephosphorylation	2	1	1.053	0.008	Biological Process	GO:0006470	protein dephosphorylation	0.600844349	1	2	0	2	246
GO:0003953 NAD+ nucleosidase activity	1	0.904447268	0.649	0.008	Molecular Function	GO:0003953	NAD+ nucleosidase activity	0.602964846	0.904447268	1	0	1	127
GO:0005102 receptor binding	1	0.904447268	0.649	0.008	Molecular Function	GO:0005102	receptor binding	0.602964846	0.904447268	1	0	1	127
GO:0050135 NAD(P)+ nucleosidase activity	1	0.904447268	0.649	0.008	Molecular Function	GO:0050135	NAD(P)+ nucleosidase activity	0.602964846	0.904447268	1	0	1	127
GO:0016050 vesicle organization	1	1	0.526	0.009	Biological Process	GO:0016050	vesicle organization	0.6029919	1	1	0	1	112
GO:0000428 DNA-directed RNA polymerase complex	1	1	0.69	0.008	Cellular Component	GO:0000428	DNA-directed RNA polymerase complex	0.60465472	1	1	0	1	133
GO:0009856 pollination	3	1	1.579	0.008	Biological Process	GO:0009856	pollination	0.60481237	1	3	0	3	380
GO:0001558 regulation of cell growth	1	1	0.526	0.009	Biological Process	GO:0001558	regulation of cell growth	0.606261014	1	1	0	1	113
GO:2000280 regulation of root development	1	1	0.526	0.009	Biological Process	GO:2000280	regulation of root development	0.606261014	1	1	0	1	113
GO:0044706 multi-multicellular organism process	3	1	1.579	0.008	Biological Process	GO:0044706	multi-multicellular organism process	0.606593181	1	3	0	3	381
GO:0046906 tetrapyrrole binding	3	0.9054865	1.948	0.007	Molecular Function	GO:0046906	tetrapyrrole binding	0.606801717	0.9054865	3	0	3	432
GO:0009411 response to UV	1	1	0.526	0.009	Biological Process	GO:0009411	response to UV	0.60950335	1	1	0	1	114
GO:0009967 positive regulation of signal transduction	1	1	0.526	0.009	Biological Process	GO:0009967	positive regulation of signal transduction	0.60950335	1	1	0	1	114
GO:0044106 cellular amine metabolic process	1	1	0.526	0.009	Biological Process	GO:0044106	cellular amine metabolic process	0.60950335	1	1	0	1	114
GO:0023056 positive regulation of signaling	1	1	0.526	0.009	Biological Process	GO:0023056	positive regulation of signaling	0.612719125	1	1	0	1	115
GO:0051345 positive regulation of hydrolase activity	1	1	0.526	0.009	Biological Process	GO:0051345	positive regulation of hydrolase activity	0.612719125	1	1	0	1	115
GO:0046982 protein heterodimerization activity	1	0.911539274	0.649	0.008	Molecular Function	GO:0046982	protein heterodimerization activity	0.6143845	0.911539274	1	0	1	131
GO:0009705 plant-type vacuole membrane	1	1	0.69	0.007	Cellular Component	GO:0009705	plant-type vacuole membrane	0.615571561	1	1	0	1	137
GO:0060918 auxin transport	1	1	0.526	0.009	Biological Process	GO:0060918	auxin transport	0.615908556	1	1	0	1	116
GO:0004888 transmembrane signaling receptor activity	1	0.911539274	0.649	0.008	Molecular Function	GO:0004888	transmembrane signaling receptor activity	0.61718805	0.911539274	1	0	1	132
GO:0019941 modification-dependent protein catabolic process	4	1	2.105	0.008	Biological Process	GO:0019941	modification-dependent protein catabolic process	0.61936885	1	4	0	4	520
GO:0044042 glucan metabolic process	2	1	1.053	0.008	Biological Process	GO:0044042	glucan metabolic process	0.620420331	1	2	0	2	255
GO:0008194 UDP-glycosyltransferase activity	2	0.914196316	1.299	0.007	Molecular Function	GO:0008194	UDP-glycosyltransferase activity	0.622161382	0.914196316	2	0	2	290
GO:0009787 regulation of abscisic acid-activated signaling pathway	1	1	0.526	0.008	Biological Process	GO:0009787	regulation of abscisic acid-activated signaling pathway	0.622209244	1	1	0	1	118
GO:0051240 positive regulation of multicellular organismal process	1	1	0.526	0.008	Biological Process	GO:0051240	positive regulation of multicellular organismal process	0.622209244	1	1	0	1	118
GO:1901361 organic cyclic compound catabolic process	2	1	1.053	0.008	Biological Process	GO:1901361	organic cyclic compound catabolic process	0.622549471	1	2	0	2	256
GO:0010154 fruit development	5	1	2.632	0.008	Biological Process	GO:0010154	fruit development	0.622836172	1	5	0	5	653
GO:0009914 hormone transport	1	1	0.526	0.008	Biological Process	GO:0009914	hormone transport	0.625320924	1	1	0	1	119
GO:0010647 positive regulation of cell communication	1	1	0.526	0.008	Biological Process	GO:0010647	positive regulation of cell communication	0.625320924	1	1	0	1	119
GO:0016143 S-glycoside metabolic process	1	1	0.526	0.008	Biological Process	GO:0016143	S-glycoside metabolic process	0.625320924	1	1	0	1	119
GO:0019757 glycosinolate metabolic process	1	1	0.526	0.008	Biological Process	GO:0019757	glycosinolate metabolic process	0.625320924	1	1	0	1	119
GO:0019760 glucosinolate metabolic process	1	1	0.526	0.008	Biological Process	GO:0019760	glucosinolate metabolic process	0.625320924	1	1	0	1	119
GO:0030880 RNA polymerase complex	1	1	0.69	0.007	Cellular Component	GO:0030880	RNA polymerase complex	0.626188972	1	1	0	1	141
GO:0006812 cation transport	4	1	2.105	0.008	Biological Process	GO:0006812	cation transport	0.626872957	1	4	0	4	525
GO:0005802 trans-Golgi network	2	1	1.379	0.007	Cellular Component	GO:0005802	trans-Golgi network	0.628825016	1	2	0	2	306
GO:0048580 regulation of post-embryonic development	3	1	1.579	0.008	Biological Process	GO:0048580	regulation of post-embryonic development	0.629259911	1	3	0	3	394
GO:0099600 transmembrane receptor activity	1	0.922338156	0.649	0.007	Molecular Function	GO:0099600	transmembrane receptor activity	0.630904919	0.922338156	1	0	1	137
GO:0000160 phosphorelay signal transduction system	2	1	1.053	0.008	Biological Process	GO:0000160	phosphorelay signal transduction system	0.630974348	1	2	0	2	260
GO:0048764 trichoblast maturation	1	1	0.526	0.008	Biological Process	GO:0048764	trichoblast maturation	0.631468006	1	1	0	1	121
GO:0048765 root hair cell differentiation	1	1	0.526	0.008	Biological Process	GO:0048765	root hair cell differentiation	0.631468006	1	1	0	1	121
GO:0016020 membrane	65	1	44.828	0.007	Cellular Component	GO:0016020	membrane	0.631763552	1	65	0	65	9598
GO:0048469 cell maturation	1	1	0.526	0.008	Biological Process	GO:0048469	cell maturation	0.634503821	1	1	0	1	122
GO:0060255 regulation of macromolecule metabolic process	27	1	14.211	0.008	Biological Process	GO:0060255	regulation of macromolecule metabolic process	0.634966987	1	27	0	27	3452
GO:0044703 multi-organism reproductive process	4	1	2.105	0.008	Biological Process	GO:0044703	multi-organism reproductive process	0.637221216	1	4	0	4	532
GO:0010468 regulation of gene expression	23	1	12.105	0.008	Biological Process	GO:0010468	regulation of gene expression	0.637289353	1	23	0	23	2955
GO:0007166 cell surface receptor signaling pathway	1	1	0.526	0.008	Biological Process	GO:0007166	cell surface receptor signaling pathway	0.637514759	1	1	0	1	123
GO:0048544 recognition of pollen	1	1	0.526	0.008	Biological Process	GO:0048544	recognition of pollen	0.637514759	1	1	0	1	123
GO:0043632 modification-dependent macromolecule catabolic process	4	1	2.105	0.008	Biological Process	GO:0043632	modification-dependent macromolecule catabolic process	0.638684417	1	4	0	4	533
GO:0031326 regulation of cellular biosynthetic process	22	1	11.579	0.008	Biological Process	GO:0031326	regulation of cellular biosynthetic process	0.643010641	1	22	0	22	2838
GO:0016021 integral component of membrane	46	1	31.724	0.007	Cellular Component	GO:0016021	integral component of membrane	0.6431277	1	46	0	46	6870
GO:0008037 cell recognition	1	1	0.526	0.008	Biological Process	GO:0008037	cell recognition	0.643462813	1	1	0	1	125
GO:0005525 GTP binding	2	0.939591353	1.299	0.007	Molecular Function	GO:0005525	GTP binding	0.645969055	0.939591353	2	0	2	303
GO:0045087 innate immune response	3	1	1.579	0.007	Biological Process	GO:0045087	innate immune response	0.647730021	1	3	0	3	405
GO:0016709 oxidoreductase activity, acting on paired donors, with incorporation or reduction of molecular oxygen, NAD(P)H as one donor, and incorporation of one atom of oxygen	1	0.939678696	0.649	0.007	Molecular Function	GO:0016709	oxidoreductase activity, acting on paired donors, with incorporation or reduction of molecular oxygen, NAD(P)H as one donor, and incorporation of one atom of oxygen	0.649291877	0.939678696	1	0	1	144
GO:0010054 trichoblast differentiation	1	1	0.526	0.008	Biological Process	GO:0010054	trichoblast differentiation	0.64931377	1	1	0	1	127
GO:0051094 positive regulation of developmental process	1	1	0.526	0.008	Biological Process	GO:0051094	positive regulation of developmental process	0.64931377	1	1	0	1	127
GO:0006790 sulfur compound metabolic process	3	1	1.579	0.007	Biological Process	GO:0006790	sulfur compound metabolic process	0.649376618	1	3	0	3	406
GO:0016042 lipid catabolic process	2	1	1.053	0.007	Biological Process	GO:0016042	lipid catabolic process	0.649396217	1	2	0	2	269
GO:0016311 dephosphorylation	3	1	1.579	0.007	Biological Process	GO:0016311	dephosphorylation	0.654283804	1	3	0	3	409
GO:0048878 chemical homeostasis	3	1	1.579	0.007	Biological Process	GO:0048878	chemical homeostasis	0.654283804	1	3	0	3	409
GO:0010564 regulation of cell cycle process	1	1	0.526	0.008	Biological Process	GO:0010564	regulation of cell cycle process	0.655069206	1	1	0	1	129
GO:1990837 sequence-specific double-stranded DNA binding	7	0.945321819	4.545	0.007	Molecular Function	GO:1990837	sequence-specific double-stranded DNA binding	0.656473485	0.945321819	7	0	7	1067
GO:0071824 protein-DNA complex subunit organization	1	1	0.526	0.008	Biological Process	GO:0071824	protein-DNA complex subunit organization	0.657911591	1	1	0	1	130
GO:0009755 hormone-mediated signaling pathway	7	1	3.684	0.007	Biological Process	GO:0009755	hormone-mediated signaling pathway	0.658918032	1	7	0	7	944
GO:0006479 protein methylation	1	1	0.526	0.008	Biological Process	GO:0006479	protein methylation	0.660730674	1	1	0	1	131
GO:0008213 protein alkylation	1	1	0.526	0.008	Biological Process	GO:0008213	protein alkylation	0.660730674	1	1	0	1	131
GO:0006970 response to osmotic stress	4	1	2.105	0.007	Biological Process	GO:0006970	response to osmotic stress	0.661575084	1	4	0	4	549
GO:2000112 regulation of cellular macromolecule biosynthetic process	21	1	11.053	0.008	Biological Process	GO:2000112	regulation of cellular macromolecule biosynthetic process	0.662498688	1	21	0	21	2741
GO:0016765 transferase activity, transferring alkyl or aryl (other than methyl) groups	1	0.948712391	0.649	0.007	Molecular Function	GO:0016765	transferase activity, transferring alkyl or aryl (other than methyl) groups	0.666768516	0.948712391	1	0	1	151
GO:0009991 response to extracellular stimulus	2	1	1.053	0.007	Biological Process	GO:0009991	response to extracellular stimulus	0.667085023	1	2	0	2	278
GO:0010556 regulation of macromolecule biosynthetic process	21	1	11.053	0.008	Biological Process	GO:0010556	regulation of macromolecule biosynthetic process	0.668490026	1	21	0	21	2750
GO:0009119 ribonucleoside metabolic process	2	1	1.053	0.007	Biological Process	GO:0009119	ribonucleoside metabolic process	0.669005615	1	2	0	2	279
GO:0006955 immune response	3	1	1.579	0.007	Biological Process	GO:0006955	immune response	0.670287338	1	3	0	3	419
GO:0008234 cysteine-type peptidase activity	1	0.948712391	0.649	0.007	Molecular Function	GO:0008234	cysteine-type peptidase activity	0.671600963	0.948712391	1	0	1	153
GO:0009875 pollen-pistil interaction	1	1	0.526	0.007	Biological Process	GO:0009875	pollen-pistil interaction	0.671777784	1	1	0	1	135
GO:0051302 regulation of cell division	1	1	0.526	0.007	Biological Process	GO:0051302	regulation of cell division	0.671777784	1	1	0	1	135
GO:0048037 cofactor binding	3	0.948712391	1.948	0.006	Molecular Function	GO:0048037	cofactor binding	0.671867898	0.948712391	3	0	3	476
GO:0009723 response to ethylene	2	1	1.053	0.007	Biological Process	GO:0009723	response to ethylene	0.672820084	1	2	0	2	281
GO:0048509 regulation of meristem development	1	1	0.526	0.007	Biological Process	GO:0048509	regulation of meristem development	0.674483186	1	1	0	1	136
GO:0051171 regulation of nitrogen compound metabolic process	22	1	11.579	0.008	Biological Process	GO:0051171	regulation of nitrogen compound metabolic process	0.674651919	1	22	0	22	2886
GO:0048367 shoot system development	7	1	3.684	0.007	Biological Process	GO:0048367	shoot system development	0.674989435	1	7	0	7	959
GO:0000902 cell morphogenesis	3	1	1.579	0.007	Biological Process	GO:0000902	cell morphogenesis	0.676536244	1	3	0	3	423
GO:1901657 glycosyl compound metabolic process	3	1	1.579	0.007	Biological Process	GO:1901657	glycosyl compound metabolic process	0.678084857	1	3	0	3	424
GO:0048527 lateral root development	1	1	0.526	0.007	Biological Process	GO:0048527	lateral root development	0.679827622	1	1	0	1	138
GO:1901419 regulation of response to alcohol	1	1	0.526	0.007	Biological Process	GO:1901419	regulation of response to alcohol	0.679827622	1	1	0	1	138
GO:0004497 monooxygenase activity	2	0.948712391	1.299	0.006	Molecular Function	GO:0004497	monooxygenase activity	0.68027421	0.948712391	2	0	2	323
GO:0019001 guanyl nucleotide binding	2	0.948712391	1.299	0.006	Molecular Function	GO:0019001	guanyl nucleotide binding	0.68027421	0.948712391	2	0	2	323
GO:0032561 guanyl ribonucleotide binding	2	0.948712391	1.299	0.006	Molecular Function	GO:0032561	guanyl ribonucleotide binding	0.68027421	0.948712391	2	0	2	323
GO:1903047 mitotic cell cycle process	2	1	1.053	0.007	Biological Process	GO:1903047	mitotic cell cycle process	0.682201194	1	2	0	2	286
GO:0009250 glucan biosynthetic process	1	1	0.526	0.007	Biological Process	GO:0009250	glucan biosynthetic process	0.682467016	1	1	0	1	139
GO:0016049 cell growth	3	1	1.579	0.007	Biological Process	GO:0016049	cell growth	0.684224888	1	3	0	3	428
GO:0009642 response to light intensity	1	1	0.526	0.007	Biological Process	GO:0009642	response to light intensity	0.685084765	1	1	0	1	140
GO:0000977 RNA polymerase II regulatory region sequence-specific DNA binding	2	0.948712391	1.299	0.006	Molecular Function	GO:0000977	RNA polymerase II regulatory region sequence-specific DNA binding	0.685181172	0.948712391	2	0	2	326
GO:0001012 RNA polymerase II regulatory region DNA binding	2	0.948712391	1.299	0.006	Molecular Function	GO:0001012	RNA polymerase II regulatory region DNA binding	0.685181172	0.948712391	2	0	2	326
GO:0008033 tRNA processing	1	1	0.526	0.007	Biological Process	GO:0008033	tRNA processing	0.687681046	1	1	0	1	141
GO:0008047 enzyme activator activity	1	0.951150103	0.649	0.006	Molecular Function	GO:0008047	enzyme activator activity	0.690244346	0.951150103	1	0	1	161
GO:0010053 root epidermal cell differentiation	1	1	0.526	0.007	Biological Process	GO:0010053	root epidermal cell differentiation	0.690256034	1	1	0	1	142
GO:0051241 negative regulation of multicellular organismal process	1	1	0.526	0.007	Biological Process	GO:0051241	negative regulation of multicellular organismal process	0.690256034	1	1	0	1	142
GO:0051252 regulation of RNA metabolic process	19	1	10	0.008	Biological Process	GO:0051252	regulation of RNA metabolic process	0.691188714	1	19	0	19	2530
GO:0010605 negative regulation of macromolecule metabolic process	5	1	2.632	0.007	Biological Process	GO:0010605	negative regulation of macromolecule metabolic process	0.691389371	1	5	0	5	707
GO:0050794 regulation of cellular process	41	1	21.579	0.008	Biological Process	GO:0050794	regulation of cellular process	0.697764938	1	41	0	41	5315
GO:0016799 hydrolase activity, hydrolyzing N-glycosyl compounds	1	0.955365781	0.649	0.006	Molecular Function	GO:0016799	hydrolase activity, hydrolyzing N-glycosyl compounds	0.699167804	0.955365781	1	0	1	165
GO:0003677 DNA binding	17	0.955365781	11.039	0.007	Molecular Function	GO:0003677	DNA binding	0.699938124	0.955365781	17	0	17	2589
GO:0016052 carbohydrate catabolic process	2	1	1.053	0.007	Biological Process	GO:0016052	carbohydrate catabolic process	0.702069484	1	2	0	2	297
GO:0000981 RNA polymerase II transcription factor activity, sequence-specific DNA binding	2	0.956647257	1.299	0.006	Molecular Function	GO:0000981	RNA polymerase II transcription factor activity, sequence-specific DNA binding	0.704198675	0.956647257	2	0	2	338
GO:0005886 plasma membrane	22	1	15.172	0.006	Cellular Component	GO:0005886	plasma membrane	0.706177176	1	22	0	22	3462
GO:0044265 cellular macromolecule catabolic process	5	1	2.632	0.007	Biological Process	GO:0044265	cellular macromolecule catabolic process	0.707718937	1	5	0	5	721
GO:0009116 nucleoside metabolic process	2	1	1.053	0.007	Biological Process	GO:0009116	nucleoside metabolic process	0.709035702	1	2	0	2	301
GO:0008643 carbohydrate transport	1	1	0.526	0.007	Biological Process	GO:0008643	carbohydrate transport	0.710109944	1	1	0	1	150
GO:0009826 unidimensional cell growth	2	1	1.053	0.007	Biological Process	GO:0009826	unidimensional cell growth	0.712467804	1	2	0	2	303
GO:0010118 stomatal movement	1	1	0.526	0.007	Biological Process	GO:0010118	stomatal movement	0.712500945	1	1	0	1	151
GO:0045859 regulation of protein kinase activity	1	1	0.526	0.007	Biological Process	GO:0045859	regulation of protein kinase activity	0.712500945	1	1	0	1	151
GO:0048528 post-embryonic root development	1	1	0.526	0.007	Biological Process	GO:0048528	post-embryonic root development	0.712500945	1	1	0	1	151
GO:0046983 protein dimerization activity	4	0.964950998	2.597	0.006	Molecular Function	GO:0046983	protein dimerization activity	0.716254677	0.964950998	4	0	4	669
GO:0009664 plant-type cell wall organization	1	1	0.526	0.007	Biological Process	GO:0009664	plant-type cell wall organization	0.717224255	1	1	0	1	153
GO:0017038 protein import	1	1	0.526	0.007	Biological Process	GO:0017038	protein import	0.717224255	1	1	0	1	153
GO:0016568 chromatin modification	2	1	1.053	0.007	Biological Process	GO:0016568	chromatin modification	0.719230886	1	2	0	2	307
GO:0009909 regulation of flower development	1	1	0.526	0.006	Biological Process	GO:0009909	regulation of flower development	0.719556881	1	1	0	1	154
GO:0051093 negative regulation of developmental process	1	1	0.526	0.006	Biological Process	GO:0051093	negative regulation of developmental process	0.719556881	1	1	0	1	154
GO:0008270 zinc ion binding	4	0.964950998	2.597	0.006	Molecular Function	GO:0008270	zinc ion binding	0.721691721	0.964950998	4	0	4	674
GO:0043549 regulation of kinase activity	1	1	0.526	0.006	Biological Process	GO:0043549	regulation of kinase activity	0.724164867	1	1	0	1	156
GO:0006355 regulation of transcription, DNA-templated	18	1	9.474	0.007	Biological Process	GO:0006355	regulation of transcription, DNA-templated	0.724637938	1	18	0	18	2453
GO:1903506 regulation of nucleic acid-templated transcription	18	1	9.474	0.007	Biological Process	GO:1903506	regulation of nucleic acid-templated transcription	0.724637938	1	18	0	18	2453
GO:2001141 regulation of RNA biosynthetic process	18	1	9.474	0.007	Biological Process	GO:2001141	regulation of RNA biosynthetic process	0.724637938	1	18	0	18	2453
GO:0051536 iron-sulfur cluster binding	1	0.964950998	0.649	0.006	Molecular Function	GO:0051536	iron-sulfur cluster binding	0.726442174	0.964950998	1	0	1	178
GO:0051540 metal cluster binding	1	0.964950998	0.649	0.006	Molecular Function	GO:0051540	metal cluster binding	0.726442174	0.964950998	1	0	1	178
GO:0005506 iron ion binding	2	0.964950998	1.299	0.006	Molecular Function	GO:0005506	iron ion binding	0.729505798	0.964950998	2	0	2	355
GO:0016616 oxidoreductase activity, acting on the CH-OH group of donors, NAD or NADP as acceptor	1	0.964950998	0.649	0.006	Molecular Function	GO:0016616	oxidoreductase activity, acting on the CH-OH group of donors, NAD or NADP as acceptor	0.730414297	0.964950998	1	0	1	180
GO:0046686 response to cadmium ion	2	1	1.053	0.006	Biological Process	GO:0046686	response to cadmium ion	0.735557371	1	2	0	2	317
GO:0032989 cellular component morphogenesis	3	1	1.579	0.006	Biological Process	GO:0032989	cellular component morphogenesis	0.736928188	1	3	0	3	465
GO:0009743 response to carbohydrate	1	1	0.526	0.006	Biological Process	GO:0009743	response to carbohydrate	0.737541769	1	1	0	1	162
GO:0001932 regulation of protein phosphorylation	1	1	0.526	0.006	Biological Process	GO:0001932	regulation of protein phosphorylation	0.741855735	1	1	0	1	164
GO:0009267 cellular response to starvation	1	1	0.526	0.006	Biological Process	GO:0009267	cellular response to starvation	0.741855735	1	1	0	1	164
GO:0009887 organ morphogenesis	1	1	0.526	0.006	Biological Process	GO:0009887	organ morphogenesis	0.741855735	1	1	0	1	164
GO:0009890 negative regulation of biosynthetic process	3	1	1.579	0.006	Biological Process	GO:0009890	negative regulation of biosynthetic process	0.742189948	1	3	0	3	469
GO:0016758 transferase activity, transferring hexosyl groups	2	0.972492779	1.299	0.005	Molecular Function	GO:0016758	transferase activity, transferring hexosyl groups	0.743524582	0.972492779	2	0	2	365
GO:0022804 active transmembrane transporter activity	3	0.972492779	1.948	0.006	Molecular Function	GO:0022804	active transmembrane transporter activity	0.745169222	0.972492779	3	0	3	534
GO:0042623 ATPase activity, coupled	2	0.972492779	1.299	0.005	Molecular Function	GO:0042623	ATPase activity, coupled	0.746253139	0.972492779	2	0	2	367
GO:0030154 cell differentiation	5	1	2.632	0.007	Biological Process	GO:0030154	cell differentiation	0.746921038	1	5	0	5	757
GO:0019953 sexual reproduction	1	1	0.526	0.006	Biological Process	GO:0019953	sexual reproduction	0.74819478	1	1	0	1	167
GO:0006357 regulation of transcription from RNA polymerase II promoter	4	1	2.105	0.006	Biological Process	GO:0006357	regulation of transcription from RNA polymerase II promoter	0.748843614	1	4	0	4	618
GO:0006351 transcription, DNA-templated	19	1	10	0.007	Biological Process	GO:0006351	transcription, DNA-templated	0.750724718	1	19	0	19	2625
GO:0097659 nucleic acid-templated transcription	19	1	10	0.007	Biological Process	GO:0097659	nucleic acid-templated transcription	0.751311027	1	19	0	19	2626
GO:0009751 response to salicylic acid	1	1	0.526	0.006	Biological Process	GO:0009751	response to salicylic acid	0.752334541	1	1	0	1	169
GO:0046165 alcohol biosynthetic process	1	1	0.526	0.006	Biological Process	GO:0046165	alcohol biosynthetic process	0.752334541	1	1	0	1	169
GO:0003690 double-stranded DNA binding	7	0.976654512	4.545	0.006	Molecular Function	GO:0003690	double-stranded DNA binding	0.752837853	0.976654512	7	0	7	1177
GO:0045488 pectin metabolic process	1	1	0.526	0.006	Biological Process	GO:0045488	pectin metabolic process	0.754378962	1	1	0	1	170
GO:0048609 multicellular organismal reproductive process	1	1	0.526	0.006	Biological Process	GO:0048609	multicellular organismal reproductive process	0.754378962	1	1	0	1	170
GO:0010393 galacturonan metabolic process	1	1	0.526	0.006	Biological Process	GO:0010393	galacturonan metabolic process	0.756406594	1	1	0	1	171
GO:0032259 methylation	3	1	1.579	0.006	Biological Process	GO:0032259	methylation	0.757477326	1	3	0	3	481
GO:0048638 regulation of developmental growth	1	1	0.526	0.006	Biological Process	GO:0048638	regulation of developmental growth	0.758417576	1	1	0	1	172
GO:0019219 regulation of nucleobase-containing compound metabolic process	19	1	10	0.007	Biological Process	GO:0019219	regulation of nucleobase-containing compound metabolic process	0.760001782	1	19	0	19	2641
GO:0090627 plant epidermal cell differentiation	1	1	0.526	0.006	Biological Process	GO:0090627	plant epidermal cell differentiation	0.76435197	1	1	0	1	175
GO:0009266 response to temperature stimulus	4	1	2.105	0.006	Biological Process	GO:0009266	response to temperature stimulus	0.765363297	1	4	0	4	633
GO:0032504 multicellular organism reproduction	1	1	0.526	0.006	Biological Process	GO:0032504	multicellular organism reproduction	0.766297698	1	1	0	1	176
GO:0032774 RNA biosynthetic process	19	1	10	0.007	Biological Process	GO:0032774	RNA biosynthetic process	0.766813489	1	19	0	19	2653
GO:0043531 ADP binding	1	0.99062629	0.649	0.005	Molecular Function	GO:0043531	ADP binding	0.767115398	0.99062629	1	0	1	200
GO:0044427 chromosomal part	2	1	1.379	0.005	Cellular Component	GO:0044427	chromosomal part	0.768211078	1	2	0	2	400
GO:0042325 regulation of phosphorylation	1	1	0.526	0.006	Biological Process	GO:0042325	regulation of phosphorylation	0.768227443	1	1	0	1	177
GO:0048589 developmental growth	3	1	1.579	0.006	Biological Process	GO:0048589	developmental growth	0.768459978	1	3	0	3	490
GO:0000278 mitotic cell cycle	2	1	1.053	0.006	Biological Process	GO:0000278	mitotic cell cycle	0.768657297	1	2	0	2	339
GO:0044802 single-organism membrane organization	2	1	1.053	0.006	Biological Process	GO:0044802	single-organism membrane organization	0.770073035	1	2	0	2	340
GO:0005976 polysaccharide metabolic process	3	1	1.579	0.006	Biological Process	GO:0005976	polysaccharide metabolic process	0.770845191	1	3	0	3	492
GO:0016192 vesicle-mediated transport	3	1	1.579	0.006	Biological Process	GO:0016192	vesicle-mediated transport	0.770845191	1	3	0	3	492
GO:0005681 spliceosomal complex	1	1	0.69	0.005	Cellular Component	GO:0005681	spliceosomal complex	0.771223489	1	1	0	1	211
GO:0009966 regulation of signal transduction	2	1	1.053	0.006	Biological Process	GO:0009966	regulation of signal transduction	0.771481266	1	2	0	2	341
GO:0031669 cellular response to nutrient levels	1	1	0.526	0.006	Biological Process	GO:0031669	cellular response to nutrient levels	0.772039509	1	1	0	1	179
GO:0048193 Golgi vesicle transport	1	1	0.526	0.006	Biological Process	GO:0048193	Golgi vesicle transport	0.773922088	1	1	0	1	180
GO:0015297 antiporter activity	1	0.99062629	0.649	0.005	Molecular Function	GO:0015297	antiporter activity	0.775486576	0.99062629	1	0	1	205
GO:0023051 regulation of signaling	2	1	1.053	0.006	Biological Process	GO:0023051	regulation of signaling	0.779774503	1	2	0	2	347
GO:0042803 protein homodimerization activity	1	0.99062629	0.649	0.005	Molecular Function	GO:0042803	protein homodimerization activity	0.780365064	0.99062629	1	0	1	208
GO:0009832 plant-type cell wall biogenesis	1	1	0.526	0.005	Biological Process	GO:0009832	plant-type cell wall biogenesis	0.783105507	1	1	0	1	185
GO:0016705 oxidoreductase activity, acting on paired donors, with incorporation or reduction of molecular oxygen	2	0.99062629	1.299	0.005	Molecular Function	GO:0016705	oxidoreductase activity, acting on paired donors, with incorporation or reduction of molecular oxygen	0.783109714	0.99062629	2	0	2	396
GO:0060560 developmental growth involved in morphogenesis	2	1	1.053	0.006	Biological Process	GO:0060560	developmental growth involved in morphogenesis	0.783821975	1	2	0	2	350
GO:0006457 protein folding	1	1	0.526	0.005	Biological Process	GO:0006457	protein folding	0.784897166	1	1	0	1	186
GO:0038023 signaling receptor activity	1	0.99062629	0.649	0.005	Molecular Function	GO:0038023	signaling receptor activity	0.78513822	0.99062629	1	0	1	211
GO:0000226 microtubule cytoskeleton organization	1	1	0.526	0.005	Biological Process	GO:0000226	microtubule cytoskeleton organization	0.786674103	1	1	0	1	187
GO:0018205 peptidyl-lysine modification	1	1	0.526	0.005	Biological Process	GO:0018205	peptidyl-lysine modification	0.786674103	1	1	0	1	187
GO:0010646 regulation of cell communication	2	1	1.053	0.006	Biological Process	GO:0010646	regulation of cell communication	0.790423452	1	2	0	2	355
GO:0016614 oxidoreductase activity, acting on CH-OH group of donors	1	0.99062629	0.649	0.005	Molecular Function	GO:0016614	oxidoreductase activity, acting on CH-OH group of donors	0.791342477	0.99062629	1	0	1	215
GO:0018193 peptidyl-amino acid modification	3	1	1.579	0.006	Biological Process	GO:0018193	peptidyl-amino acid modification	0.792521888	1	3	0	3	511
GO:0004872 receptor activity	1	0.99062629	0.649	0.005	Molecular Function	GO:0004872	receptor activity	0.794377527	0.99062629	1	0	1	217
GO:0060089 molecular transducer activity	1	0.99062629	0.649	0.005	Molecular Function	GO:0060089	molecular transducer activity	0.794377527	0.99062629	1	0	1	217
GO:0016798 hydrolase activity, acting on glycosyl bonds	3	0.99062629	1.948	0.005	Molecular Function	GO:0016798	hydrolase activity, acting on glycosyl bonds	0.794564837	0.99062629	3	0	3	581
GO:0010876 lipid localization	1	1	0.526	0.005	Biological Process	GO:0010876	lipid localization	0.797033215	1	1	0	1	193
GO:0048569 post-embryonic organ development	1	1	0.526	0.005	Biological Process	GO:0048569	post-embryonic organ development	0.797033215	1	1	0	1	193
GO:0051338 regulation of transferase activity	1	1	0.526	0.005	Biological Process	GO:0051338	regulation of transferase activity	0.797033215	1	1	0	1	193
GO:0098656 anion transmembrane transport	1	1	0.526	0.005	Biological Process	GO:0098656	anion transmembrane transport	0.798710407	1	1	0	1	194
GO:0006366 transcription from RNA polymerase II promoter	4	1	2.105	0.006	Biological Process	GO:0006366	transcription from RNA polymerase II promoter	0.804373828	1	4	0	4	672
GO:0004553 hydrolase activity, hydrolyzing O-glycosyl compounds	2	0.998113375	1.299	0.005	Molecular Function	GO:0004553	hydrolase activity, hydrolyzing O-glycosyl compounds	0.804651422	0.998113375	2	0	2	415
GO:0022603 regulation of anatomical structure morphogenesis	1	1	0.526	0.005	Biological Process	GO:0022603	regulation of anatomical structure morphogenesis	0.805282431	1	1	0	1	198
GO:0033692 cellular polysaccharide biosynthetic process	1	1	0.526	0.005	Biological Process	GO:0033692	cellular polysaccharide biosynthetic process	0.805282431	1	1	0	1	198
GO:0004386 helicase activity	1	0.998113375	0.649	0.004	Molecular Function	GO:0004386	helicase activity	0.807501446	0.998113375	1	0	1	226
GO:0042594 response to starvation	1	1	0.526	0.005	Biological Process	GO:0042594	response to starvation	0.811640974	1	1	0	1	202
GO:0061695 transferase complex, transferring phosphorus-containing groups	1	1	0.69	0.004	Cellular Component	GO:0061695	transferase complex, transferring phosphorus-containing groups	0.813423524	1	1	0	1	240
GO:0040029 regulation of gene expression, epigenetic	1	1	0.526	0.005	Biological Process	GO:0040029	regulation of gene expression, epigenetic	0.814742354	1	1	0	1	204
GO:0005874 microtubule	1	1	0.69	0.004	Cellular Component	GO:0005874	microtubule	0.816030815	1	1	0	1	242
GO:0071555 cell wall organization	3	1	1.579	0.006	Biological Process	GO:0071555	cell wall organization	0.818433174	1	3	0	3	536
GO:2000241 regulation of reproductive process	2	1	1.053	0.005	Biological Process	GO:2000241	regulation of reproductive process	0.818559501	1	2	0	2	378
GO:0048646 anatomical structure formation involved in morphogenesis	1	1	0.526	0.005	Biological Process	GO:0048646	anatomical structure formation involved in morphogenesis	0.819299432	1	1	0	1	207
GO:0000785 chromatin	1	1	0.69	0.004	Cellular Component	GO:0000785	chromatin	0.821137334	1	1	0	1	246
GO:0032270 positive regulation of cellular protein metabolic process	1	1	0.526	0.005	Biological Process	GO:0032270	positive regulation of cellular protein metabolic process	0.825202529	1	1	0	1	211
GO:0070085 glycosylation	1	1	0.526	0.005	Biological Process	GO:0070085	glycosylation	0.825202529	1	1	0	1	211
GO:0016746 transferase activity, transferring acyl groups	2	1	1.299	0.005	Molecular Function	GO:0016746	transferase activity, transferring acyl groups	0.825266307	1	2	0	2	435
GO:0071554 cell wall organization or biogenesis	4	1	2.105	0.006	Biological Process	GO:0071554	cell wall organization or biogenesis	0.826516598	1	4	0	4	697
GO:0099512 supramolecular fiber	1	1	0.69	0.004	Cellular Component	GO:0099512	supramolecular fiber	0.828534335	1	1	0	1	252
GO:0099513 polymeric cytoskeletal fiber	1	1	0.69	0.004	Cellular Component	GO:0099513	polymeric cytoskeletal fiber	0.828534335	1	1	0	1	252
GO:1901615 organic hydroxy compound metabolic process	2	1	1.053	0.005	Biological Process	GO:1901615	organic hydroxy compound metabolic process	0.82970782	1	2	0	2	388
GO:0048046 apoplast	2	1	1.379	0.004	Cellular Component	GO:0048046	apoplast	0.834161253	1	2	0	2	463
GO:0035556 intracellular signal transduction	3	1	1.579	0.005	Biological Process	GO:0035556	intracellular signal transduction	0.835352713	1	3	0	3	554
GO:0032501 multicellular organismal process	22	1	11.579	0.007	Biological Process	GO:0032501	multicellular organismal process	0.835947595	1	22	0	22	3188
GO:0006399 tRNA metabolic process	1	1	0.526	0.005	Biological Process	GO:0006399	tRNA metabolic process	0.836439348	1	1	0	1	219
GO:0005694 chromosome	2	1	1.379	0.004	Cellular Component	GO:0005694	chromosome	0.838598998	1	2	0	2	468
GO:0048585 negative regulation of response to stimulus	1	1	0.526	0.005	Biological Process	GO:0048585	negative regulation of response to stimulus	0.840465317	1	1	0	1	222
GO:1901362 organic cyclic compound biosynthetic process	23	1	12.105	0.007	Biological Process	GO:1901362	organic cyclic compound biosynthetic process	0.842968683	1	23	0	23	3337
GO:0051247 positive regulation of protein metabolic process	1	1	0.526	0.004	Biological Process	GO:0051247	positive regulation of protein metabolic process	0.843094375	1	1	0	1	224
GO:0019725 cellular homeostasis	1	1	0.526	0.004	Biological Process	GO:0019725	cellular homeostasis	0.845680332	1	1	0	1	226
GO:0071214 cellular response to abiotic stimulus	1	1	0.526	0.004	Biological Process	GO:0071214	cellular response to abiotic stimulus	0.848223891	1	1	0	1	228
GO:1901607 alpha-amino acid biosynthetic process	1	1	0.526	0.004	Biological Process	GO:1901607	alpha-amino acid biosynthetic process	0.848223891	1	1	0	1	228
GO:0019438 aromatic compound biosynthetic process	22	1	11.579	0.007	Biological Process	GO:0019438	aromatic compound biosynthetic process	0.848553238	1	22	0	22	3219
GO:0016757 transferase activity, transferring glycosyl groups	3	1	1.948	0.005	Molecular Function	GO:0016757	transferase activity, transferring glycosyl groups	0.850319754	1	3	0	3	647
GO:0045229 external encapsulating structure organization	3	1	1.579	0.005	Biological Process	GO:0045229	external encapsulating structure organization	0.854184256	1	3	0	3	576
GO:0009733 response to auxin	2	1	1.053	0.005	Biological Process	GO:0009733	response to auxin	0.856800657	1	2	0	2	415
GO:0015711 organic anion transport	1	1	0.526	0.004	Biological Process	GO:0015711	organic anion transport	0.859163504	1	1	0	1	237
GO:0031667 response to nutrient levels	1	1	0.526	0.004	Biological Process	GO:0031667	response to nutrient levels	0.859163504	1	1	0	1	237
GO:0000271 polysaccharide biosynthetic process	1	1	0.526	0.004	Biological Process	GO:0000271	polysaccharide biosynthetic process	0.861485936	1	1	0	1	239
GO:0034637 cellular carbohydrate biosynthetic process	1	1	0.526	0.004	Biological Process	GO:0034637	cellular carbohydrate biosynthetic process	0.862632825	1	1	0	1	240
GO:0005509 calcium ion binding	1	1	0.649	0.004	Molecular Function	GO:0005509	calcium ion binding	0.862647207	1	1	0	1	272
GO:0016787 hydrolase activity	23	1	14.935	0.006	Molecular Function	GO:0016787	hydrolase activity	0.862976232	1	23	0	23	3829
GO:0000398 mRNA splicing, via spliceosome	1	1	0.526	0.004	Biological Process	GO:0000398	mRNA splicing, via spliceosome	0.864898341	1	1	0	1	242
GO:0080134 regulation of response to stress	2	1	1.053	0.005	Biological Process	GO:0080134	regulation of response to stress	0.86579934	1	2	0	2	425
GO:0019220 regulation of phosphate metabolic process	1	1	0.526	0.004	Biological Process	GO:0019220	regulation of phosphate metabolic process	0.86931847	1	1	0	1	246
GO:0048437 floral organ development	1	1	0.526	0.004	Biological Process	GO:0048437	floral organ development	0.86931847	1	1	0	1	246
GO:1901617 organic hydroxy compound biosynthetic process	1	1	0.526	0.004	Biological Process	GO:1901617	organic hydroxy compound biosynthetic process	0.86931847	1	1	0	1	246
GO:0005773 vacuole	6	1	4.138	0.005	Cellular Component	GO:0005773	vacuole	0.869575444	1	6	0	6	1247
GO:0018130 heterocycle biosynthetic process	21	1	11.053	0.007	Biological Process	GO:0018130	heterocycle biosynthetic process	0.870391419	1	21	0	21	3144
GO:0051174 regulation of phosphorus metabolic process	1	1	0.526	0.004	Biological Process	GO:0051174	regulation of phosphorus metabolic process	0.870400836	1	1	0	1	247
GO:0004871 signal transducer activity	1	1	0.649	0.004	Molecular Function	GO:0004871	signal transducer activity	0.870487777	1	1	0	1	280
GO:0007017 microtubule-based process	1	1	0.526	0.004	Biological Process	GO:0007017	microtubule-based process	0.871474285	1	1	0	1	248
GO:0006073 cellular glucan metabolic process	1	1	0.526	0.004	Biological Process	GO:0006073	cellular glucan metabolic process	0.872538889	1	1	0	1	249
GO:0008652 cellular amino acid biosynthetic process	1	1	0.526	0.004	Biological Process	GO:0008652	cellular amino acid biosynthetic process	0.873594721	1	1	0	1	250
GO:0000978 RNA polymerase II core promoter proximal region sequence-specific DNA binding	1	1	0.649	0.003	Molecular Function	GO:0000978	RNA polymerase II core promoter proximal region sequence-specific DNA binding	0.876074892	1	1	0	1	286
GO:0043414 macromolecule methylation	1	1	0.526	0.004	Biological Process	GO:0043414	macromolecule methylation	0.878744791	1	1	0	1	255
GO:2000113 negative regulation of cellular macromolecule biosynthetic process	2	1	1.053	0.005	Biological Process	GO:2000113	negative regulation of cellular macromolecule biosynthetic process	0.879920086	1	2	0	2	442
GO:0010558 negative regulation of macromolecule biosynthetic process	2	1	1.053	0.005	Biological Process	GO:0010558	negative regulation of macromolecule biosynthetic process	0.880706677	1	2	0	2	443
GO:0042546 cell wall biogenesis	1	1	0.526	0.004	Biological Process	GO:0042546	cell wall biogenesis	0.880745885	1	1	0	1	257
GO:0048831 regulation of shoot system development	1	1	0.526	0.004	Biological Process	GO:0048831	regulation of shoot system development	0.880745885	1	1	0	1	257
GO:0006811 ion transport	5	1	2.632	0.005	Biological Process	GO:0006811	ion transport	0.88145054	1	5	0	5	928
GO:0000139 Golgi membrane	2	1	1.379	0.004	Cellular Component	GO:0000139	Golgi membrane	0.881467019	1	2	0	2	524
GO:0015630 microtubule cytoskeleton	1	1	0.69	0.003	Cellular Component	GO:0015630	microtubule cytoskeleton	0.88198994	1	1	0	1	305
GO:0005794 Golgi apparatus	6	1	4.138	0.005	Cellular Component	GO:0005794	Golgi apparatus	0.883112009	1	6	0	6	1276
GO:0055086 nucleobase-containing small molecule metabolic process	2	1	1.053	0.004	Biological Process	GO:0055086	nucleobase-containing small molecule metabolic process	0.884569057	1	2	0	2	448
GO:0006066 alcohol metabolic process	1	1	0.526	0.004	Biological Process	GO:0006066	alcohol metabolic process	0.885606057	1	1	0	1	262
GO:0034654 nucleobase-containing compound biosynthetic process	19	1	10	0.007	Biological Process	GO:0034654	nucleobase-containing compound biosynthetic process	0.886052584	1	19	0	19	2920
GO:0044767 single-organism developmental process	21	1	11.053	0.007	Biological Process	GO:0044767	single-organism developmental process	0.888315733	1	21	0	21	3197
GO:0005730 nucleolus	2	1	1.379	0.004	Cellular Component	GO:0005730	nucleolus	0.889797234	1	2	0	2	537
GO:0000987 core promoter proximal region sequence-specific DNA binding	1	1	0.649	0.003	Molecular Function	GO:0000987	core promoter proximal region sequence-specific DNA binding	0.891439451	1	1	0	1	304
GO:0001159 core promoter proximal region DNA binding	1	1	0.649	0.003	Molecular Function	GO:0001159	core promoter proximal region DNA binding	0.891439451	1	1	0	1	304
GO:0044707 single-multicellular organism process	19	1	10	0.006	Biological Process	GO:0044707	single-multicellular organism process	0.891971917	1	19	0	19	2938
GO:0000375 RNA splicing, via transesterification reactions	1	1	0.526	0.004	Biological Process	GO:0000375	RNA splicing, via transesterification reactions	0.892081005	1	1	0	1	269
GO:0000377 RNA splicing, via transesterification reactions with bulged adenosine as nucleophile	1	1	0.526	0.004	Biological Process	GO:0000377	RNA splicing, via transesterification reactions with bulged adenosine as nucleophile	0.892081005	1	1	0	1	269
GO:0051726 regulation of cell cycle	1	1	0.526	0.004	Biological Process	GO:0051726	regulation of cell cycle	0.892081005	1	1	0	1	269
GO:0042742 defense response to bacterium	2	1	1.053	0.004	Biological Process	GO:0042742	defense response to bacterium	0.892664189	1	2	0	2	459
GO:0005743 mitochondrial inner membrane	1	1	0.69	0.003	Cellular Component	GO:0005743	mitochondrial inner membrane	0.893849778	1	1	0	1	320
GO:0006325 chromatin organization	2	1	1.053	0.004	Biological Process	GO:0006325	chromatin organization	0.894078467	1	2	0	2	461
GO:0031327 negative regulation of cellular biosynthetic process	2	1	1.053	0.004	Biological Process	GO:0031327	negative regulation of cellular biosynthetic process	0.895475496	1	2	0	2	463
GO:0099402 plant organ development	6	1	3.158	0.005	Biological Process	GO:0099402	plant organ development	0.895795624	1	6	0	6	1108
GO:0051172 negative regulation of nitrogen compound metabolic process	2	1	1.053	0.004	Biological Process	GO:0051172	negative regulation of nitrogen compound metabolic process	0.896167599	1	2	0	2	464
GO:0044431 Golgi apparatus part	3	1	2.069	0.004	Cellular Component	GO:0044431	Golgi apparatus part	0.897741229	1	3	0	3	753
GO:0072594 establishment of protein localization to organelle	1	1	0.526	0.004	Biological Process	GO:0072594	establishment of protein localization to organelle	0.898191276	1	1	0	1	276
GO:0015291 secondary active transmembrane transporter activity	1	1	0.649	0.003	Molecular Function	GO:0015291	secondary active transmembrane transporter activity	0.899880983	1	1	0	1	315
GO:2000026 regulation of multicellular organismal development	3	1	1.579	0.005	Biological Process	GO:2000026	regulation of multicellular organismal development	0.900460468	1	3	0	3	643
GO:0048522 positive regulation of cellular process	6	1	3.158	0.005	Biological Process	GO:0048522	positive regulation of cellular process	0.901350302	1	6	0	6	1120
GO:0072330 monocarboxylic acid biosynthetic process	1	1	0.526	0.004	Biological Process	GO:0072330	monocarboxylic acid biosynthetic process	0.901527039	1	1	0	1	280
GO:0022402 cell cycle process	2	1	1.053	0.004	Biological Process	GO:0022402	cell cycle process	0.902858915	1	2	0	2	474
GO:0051128 regulation of cellular component organization	2	1	1.053	0.004	Biological Process	GO:0051128	regulation of cellular component organization	0.902858915	1	2	0	2	474
GO:0090558 plant epidermis development	1	1	0.526	0.004	Biological Process	GO:0090558	plant epidermis development	0.90315392	1	1	0	1	282
GO:0048731 system development	12	1	6.316	0.006	Biological Process	GO:0048731	system development	0.9035426	1	12	0	12	2003
GO:0031984 organelle subcompartment	4	1	2.759	0.004	Cellular Component	GO:0031984	organelle subcompartment	0.90357798	1	4	0	4	958
GO:0033043 regulation of organelle organization	1	1	0.526	0.004	Biological Process	GO:0033043	regulation of organelle organization	0.903957306	1	1	0	1	283
GO:0008092 cytoskeletal protein binding	1	1	0.649	0.003	Molecular Function	GO:0008092	cytoskeletal protein binding	0.904207153	1	1	0	1	321
GO:0006518 peptide metabolic process	5	1	2.632	0.005	Biological Process	GO:0006518	peptide metabolic process	0.907863158	1	5	0	5	980
GO:0048869 cellular developmental process	5	1	2.632	0.005	Biological Process	GO:0048869	cellular developmental process	0.908316752	1	5	0	5	981
GO:0046914 transition metal ion binding	6	1	3.896	0.005	Molecular Function	GO:0046914	transition metal ion binding	0.910198001	1	6	0	6	1290
GO:0051301 cell division	2	1	1.053	0.004	Biological Process	GO:0051301	cell division	0.911555808	1	2	0	2	488
GO:0044430 cytoskeletal part	1	1	0.69	0.003	Cellular Component	GO:0044430	cytoskeletal part	0.911669407	1	1	0	1	346
GO:0048584 positive regulation of response to stimulus	1	1	0.526	0.003	Biological Process	GO:0048584	positive regulation of response to stimulus	0.913817395	1	1	0	1	296
GO:0009791 post-embryonic development	9	1	4.737	0.006	Biological Process	GO:0009791	post-embryonic development	0.913941509	1	9	0	9	1600
GO:0012505 endomembrane system	13	1	8.966	0.005	Cellular Component	GO:0012505	endomembrane system	0.913980519	1	13	0	13	2561
GO:0009653 anatomical structure morphogenesis	5	1	2.632	0.005	Biological Process	GO:0009653	anatomical structure morphogenesis	0.915736491	1	5	0	5	998
GO:0043623 cellular protein complex assembly	1	1	0.526	0.003	Biological Process	GO:0043623	cellular protein complex assembly	0.916643606	1	1	0	1	300
GO:0005777 peroxisome	1	1	0.69	0.003	Cellular Component	GO:0005777	peroxisome	0.918858743	1	1	0	1	358
GO:0042579 microbody	1	1	0.69	0.003	Cellular Component	GO:0042579	microbody	0.918858743	1	1	0	1	358
GO:0015031 protein transport	4	1	2.105	0.005	Biological Process	GO:0015031	protein transport	0.919847835	1	4	0	4	847
GO:0005634 nucleus	36	1	24.828	0.006	Cellular Component	GO:0005634	nucleus	0.91990048	1	36	0	36	6223
GO:0006605 protein targeting	1	1	0.526	0.003	Biological Process	GO:0006605	protein targeting	0.920710969	1	1	0	1	306
GO:0044264 cellular polysaccharide metabolic process	1	1	0.526	0.003	Biological Process	GO:0044264	cellular polysaccharide metabolic process	0.920710969	1	1	0	1	306
GO:0031399 regulation of protein modification process	1	1	0.526	0.003	Biological Process	GO:0031399	regulation of protein modification process	0.922669991	1	1	0	1	309
GO:0016482 cytoplasmic transport	2	1	1.053	0.004	Biological Process	GO:0016482	cytoplasmic transport	0.922726785	1	2	0	2	508
GO:0031981 nuclear lumen	5	1	3.448	0.004	Cellular Component	GO:0031981	nuclear lumen	0.922939771	1	5	0	5	1197
GO:0032502 developmental process	21	1	11.053	0.006	Biological Process	GO:0032502	developmental process	0.923669064	1	21	0	21	3325
GO:0009451 RNA modification	1	1	0.526	0.003	Biological Process	GO:0009451	RNA modification	0.924580859	1	1	0	1	312
GO:0043167 ion binding	41	1	26.623	0.006	Molecular Function	GO:0043167	ion binding	0.924882398	1	41	0	41	6740
GO:0045184 establishment of protein localization	4	1	2.105	0.005	Biological Process	GO:0045184	establishment of protein localization	0.926527829	1	4	0	4	863
GO:0005739 mitochondrion	9	1	6.207	0.005	Cellular Component	GO:0005739	mitochondrion	0.927409634	1	9	0	9	1932
GO:0043161 proteasome-mediated ubiquitin-dependent protein catabolic process	1	1	0.526	0.003	Biological Process	GO:0043161	proteasome-mediated ubiquitin-dependent protein catabolic process	0.928262815	1	1	0	1	318
GO:0010015 root morphogenesis	1	1	0.526	0.003	Biological Process	GO:0010015	root morphogenesis	0.928858848	1	1	0	1	319
GO:0031325 positive regulation of cellular metabolic process	4	1	2.105	0.005	Biological Process	GO:0031325	positive regulation of cellular metabolic process	0.928901656	1	4	0	4	869
GO:0051239 regulation of multicellular organismal process	3	1	1.579	0.004	Biological Process	GO:0051239	regulation of multicellular organismal process	0.929819403	1	3	0	3	702
GO:0006412 translation	4	1	2.105	0.005	Biological Process	GO:0006412	translation	0.930062619	1	4	0	4	872
GO:0007010 cytoskeleton organization	1	1	0.526	0.003	Biological Process	GO:0007010	cytoskeleton organization	0.931194117	1	1	0	1	323
GO:0009888 tissue development	3	1	1.579	0.004	Biological Process	GO:0009888	tissue development	0.931490818	1	3	0	3	706
GO:0043043 peptide biosynthetic process	4	1	2.105	0.005	Biological Process	GO:0043043	peptide biosynthetic process	0.931959825	1	4	0	4	877
GO:0043233 organelle lumen	6	1	4.138	0.004	Cellular Component	GO:0043233	organelle lumen	0.932469513	1	6	0	6	1414
GO:0070013 intracellular organelle lumen	6	1	4.138	0.004	Cellular Component	GO:0070013	intracellular organelle lumen	0.932469513	1	6	0	6	1414
GO:0033365 protein localization to organelle	1	1	0.526	0.003	Biological Process	GO:0033365	protein localization to organelle	0.932895382	1	1	0	1	326
GO:0010498 proteasomal protein catabolic process	1	1	0.526	0.003	Biological Process	GO:0010498	proteasomal protein catabolic process	0.934554797	1	1	0	1	329
GO:0003006 developmental process involved in reproduction	8	1	4.211	0.005	Biological Process	GO:0003006	developmental process involved in reproduction	0.935552424	1	8	0	8	1519
GO:0009617 response to bacterium	2	1	1.053	0.004	Biological Process	GO:0009617	response to bacterium	0.936159845	1	2	0	2	536
GO:0045892 negative regulation of transcription, DNA-templated	1	1	0.526	0.003	Biological Process	GO:0045892	negative regulation of transcription, DNA-templated	0.936173389	1	1	0	1	332
GO:1902679 negative regulation of RNA biosynthetic process	1	1	0.526	0.003	Biological Process	GO:1902679	negative regulation of RNA biosynthetic process	0.93670402	1	1	0	1	333
GO:1903507 negative regulation of nucleic acid-templated transcription	1	1	0.526	0.003	Biological Process	GO:1903507	negative regulation of nucleic acid-templated transcription	0.93670402	1	1	0	1	333
GO:0009893 positive regulation of metabolic process	5	1	2.632	0.005	Biological Process	GO:0009893	positive regulation of metabolic process	0.937243682	1	5	0	5	1056
GO:0006886 intracellular protein transport	2	1	1.053	0.004	Biological Process	GO:0006886	intracellular protein transport	0.937888807	1	2	0	2	540
GO:0051253 negative regulation of RNA metabolic process	1	1	0.526	0.003	Biological Process	GO:0051253	negative regulation of RNA metabolic process	0.938269729	1	1	0	1	336
GO:0009908 flower development	2	1	1.053	0.004	Biological Process	GO:0009908	flower development	0.939573511	1	2	0	2	544
GO:0010629 negative regulation of gene expression	2	1	1.053	0.004	Biological Process	GO:0010629	negative regulation of gene expression	0.939573511	1	2	0	2	544
GO:0031974 membrane-enclosed lumen	6	1	4.138	0.004	Cellular Component	GO:0031974	membrane-enclosed lumen	0.94014656	1	6	0	6	1443
GO:0007275 multicellular organism development	17	1	8.947	0.006	Biological Process	GO:0007275	multicellular organism development	0.940920056	1	17	0	17	2849
GO:0009555 pollen development	1	1	0.526	0.003	Biological Process	GO:0009555	pollen development	0.942739418	1	1	0	1	345
GO:0043603 cellular amide metabolic process	5	1	2.632	0.005	Biological Process	GO:0043603	cellular amide metabolic process	0.943143116	1	5	0	5	1075
GO:0042802 identical protein binding	1	1	0.649	0.003	Molecular Function	GO:0042802	identical protein binding	0.944089663	1	1	0	1	394
GO:0090567 reproductive shoot system development	2	1	1.053	0.004	Biological Process	GO:0090567	reproductive shoot system development	0.944755505	1	2	0	2	557
GO:0009416 response to light stimulus	3	1	1.579	0.004	Biological Process	GO:0009416	response to light stimulus	0.946308683	1	3	0	3	746
GO:0044765 single-organism transport	13	1	6.842	0.006	Biological Process	GO:0044765	single-organism transport	0.946487548	1	13	0	13	2305
GO:1990234 transferase complex	2	1	1.379	0.003	Cellular Component	GO:1990234	transferase complex	0.947942386	1	2	0	2	667
GO:0008380 RNA splicing	1	1	0.526	0.003	Biological Process	GO:0008380	RNA splicing	0.948202068	1	1	0	1	357
GO:0019866 organelle inner membrane	1	1	0.69	0.002	Cellular Component	GO:0019866	organelle inner membrane	0.948448722	1	1	0	1	422
GO:0044702 single organism reproductive process	9	1	4.737	0.005	Biological Process	GO:0044702	single organism reproductive process	0.948750337	1	9	0	9	1723
GO:0045893 positive regulation of transcription, DNA-templated	2	1	1.053	0.004	Biological Process	GO:0045893	positive regulation of transcription, DNA-templated	0.949162981	1	2	0	2	569
GO:0032787 monocarboxylic acid metabolic process	2	1	1.053	0.004	Biological Process	GO:0032787	monocarboxylic acid metabolic process	0.949514813	1	2	0	2	570
GO:1902680 positive regulation of RNA biosynthetic process	2	1	1.053	0.004	Biological Process	GO:1902680	positive regulation of RNA biosynthetic process	0.949514813	1	2	0	2	570
GO:1903508 positive regulation of nucleic acid-templated transcription	2	1	1.053	0.004	Biological Process	GO:1903508	positive regulation of nucleic acid-templated transcription	0.949514813	1	2	0	2	570
GO:0048608 reproductive structure development	6	1	3.158	0.005	Biological Process	GO:0048608	reproductive structure development	0.94956783	1	6	0	6	1260
GO:0061458 reproductive system development	6	1	3.158	0.005	Biological Process	GO:0061458	reproductive system development	0.95031789	1	6	0	6	1263
GO:0031966 mitochondrial membrane	1	1	0.69	0.002	Cellular Component	GO:0031966	mitochondrial membrane	0.950598648	1	1	0	1	428
GO:0043604 amide biosynthetic process	4	1	2.105	0.004	Biological Process	GO:0043604	amide biosynthetic process	0.950816092	1	4	0	4	935
GO:0045934 negative regulation of nucleobase-containing compound metabolic process	1	1	0.526	0.003	Biological Process	GO:0045934	negative regulation of nucleobase-containing compound metabolic process	0.951145843	1	1	0	1	364
GO:0016053 organic acid biosynthetic process	2	1	1.053	0.003	Biological Process	GO:0016053	organic acid biosynthetic process	0.952908289	1	2	0	2	580
GO:0046394 carboxylic acid biosynthetic process	2	1	1.053	0.003	Biological Process	GO:0046394	carboxylic acid biosynthetic process	0.952908289	1	2	0	2	580
GO:0009314 response to radiation	3	1	1.579	0.004	Biological Process	GO:0009314	response to radiation	0.953716518	1	3	0	3	770
GO:0051254 positive regulation of RNA metabolic process	2	1	1.053	0.003	Biological Process	GO:0051254	positive regulation of RNA metabolic process	0.954522624	1	2	0	2	585
GO:0006464 cellular protein modification process	19	1	10	0.006	Biological Process	GO:0006464	cellular protein modification process	0.955044587	1	19	0	19	3209
GO:0036211 protein modification process	19	1	10	0.006	Biological Process	GO:0036211	protein modification process	0.955044587	1	19	0	19	3209
GO:0005740 mitochondrial envelope	1	1	0.69	0.002	Cellular Component	GO:0005740	mitochondrial envelope	0.955275076	1	1	0	1	442
GO:0005856 cytoskeleton	1	1	0.69	0.002	Cellular Component	GO:0005856	cytoskeleton	0.955275076	1	1	0	1	442
GO:0009535 chloroplast thylakoid membrane	1	1	0.69	0.002	Cellular Component	GO:0009535	chloroplast thylakoid membrane	0.956218471	1	1	0	1	445
GO:0055035 plastid thylakoid membrane	1	1	0.69	0.002	Cellular Component	GO:0055035	plastid thylakoid membrane	0.956528523	1	1	0	1	446
GO:0016051 carbohydrate biosynthetic process	1	1	0.526	0.003	Biological Process	GO:0016051	carbohydrate biosynthetic process	0.956543349	1	1	0	1	378
GO:0048856 anatomical structure development	16	1	8.421	0.006	Biological Process	GO:0048856	anatomical structure development	0.956732275	1	16	0	16	2794
GO:0014070 response to organic cyclic compound	1	1	0.526	0.003	Biological Process	GO:0014070	response to organic cyclic compound	0.957264373	1	1	0	1	380
GO:0022414 reproductive process	10	1	5.263	0.005	Biological Process	GO:0022414	reproductive process	0.95830298	1	10	0	10	1922
GO:0005215 transporter activity	5	1	3.247	0.004	Molecular Function	GO:0005215	transporter activity	0.958403687	1	5	0	5	1282
GO:1901605 alpha-amino acid metabolic process	1	1	0.526	0.003	Biological Process	GO:1901605	alpha-amino acid metabolic process	0.959015291	1	1	0	1	385
GO:0000003 reproduction	10	1	5.263	0.005	Biological Process	GO:0000003	reproduction	0.959899556	1	10	0	10	1931
GO:1902578 single-organism localization	13	1	6.842	0.005	Biological Process	GO:1902578	single-organism localization	0.960123738	1	13	0	13	2380
GO:0048583 regulation of response to stimulus	3	1	1.579	0.004	Biological Process	GO:0048583	regulation of response to stimulus	0.960165601	1	3	0	3	794
GO:0071705 nitrogen compound transport	1	1	0.526	0.003	Biological Process	GO:0071705	nitrogen compound transport	0.961669509	1	1	0	1	393
GO:0034357 photosynthetic membrane	1	1	0.69	0.002	Cellular Component	GO:0034357	photosynthetic membrane	0.962291265	1	1	0	1	466
GO:0042651 thylakoid membrane	1	1	0.69	0.002	Cellular Component	GO:0042651	thylakoid membrane	0.962291265	1	1	0	1	466
GO:0050793 regulation of developmental process	3	1	1.579	0.004	Biological Process	GO:0050793	regulation of developmental process	0.96283217	1	3	0	3	805
GO:0006281 DNA repair	1	1	0.526	0.003	Biological Process	GO:0006281	DNA repair	0.962931774	1	1	0	1	397
GO:0045935 positive regulation of nucleobase-containing compound metabolic process	2	1	1.053	0.003	Biological Process	GO:0045935	positive regulation of nucleobase-containing compound metabolic process	0.96341467	1	2	0	2	616
GO:0019899 enzyme binding	1	1	0.649	0.002	Molecular Function	GO:0019899	enzyme binding	0.963598772	1	1	0	1	452
GO:0044271 cellular nitrogen compound biosynthetic process	24	1	12.632	0.006	Biological Process	GO:0044271	cellular nitrogen compound biosynthetic process	0.964213066	1	24	0	24	3973
GO:0003824 catalytic activity	62	1	40.26	0.006	Molecular Function	GO:0003824	catalytic activity	0.964332128	1	62	0	62	10047
GO:0005768 endosome	1	1	0.69	0.002	Cellular Component	GO:0005768	endosome	0.965130414	1	1	0	1	477
GO:0010557 positive regulation of macromolecule biosynthetic process	2	1	1.053	0.003	Biological Process	GO:0010557	positive regulation of macromolecule biosynthetic process	0.965179039	1	2	0	2	623
GO:0048518 positive regulation of biological process	7	1	3.684	0.005	Biological Process	GO:0048518	positive regulation of biological process	0.966060244	1	7	0	7	1500
GO:0006820 anion transport	1	1	0.526	0.002	Biological Process	GO:0006820	anion transport	0.966193791	1	1	0	1	408
GO:0005911 cell-cell junction	3	1	2.069	0.003	Cellular Component	GO:0005911	cell-cell junction	0.96636547	1	3	0	3	967
GO:0009506 plasmodesma	3	1	2.069	0.003	Cellular Component	GO:0009506	plasmodesma	0.96636547	1	3	0	3	967
GO:0055044 symplast	3	1	2.069	0.003	Cellular Component	GO:0055044	symplast	0.966547389	1	3	0	3	968
GO:0030054 cell junction	3	1	2.069	0.003	Cellular Component	GO:0030054	cell junction	0.966908468	1	3	0	3	970
GO:0008610 lipid biosynthetic process	2	1	1.053	0.003	Biological Process	GO:0008610	lipid biosynthetic process	0.967558979	1	2	0	2	633
GO:0019538 protein metabolic process	30	1	15.789	0.006	Biological Process	GO:0019538	protein metabolic process	0.967588144	1	30	0	30	4825
GO:0044436 thylakoid part	1	1	0.69	0.002	Cellular Component	GO:0044436	thylakoid part	0.967757162	1	1	0	1	488
GO:0016887 ATPase activity	2	1	1.299	0.003	Molecular Function	GO:0016887	ATPase activity	0.968306461	1	2	0	2	720
GO:0009409 response to cold	1	1	0.526	0.002	Biological Process	GO:0009409	response to cold	0.968385268	1	1	0	1	416
GO:0034622 cellular macromolecular complex assembly	2	1	1.053	0.003	Biological Process	GO:0034622	cellular macromolecular complex assembly	0.968689748	1	2	0	2	638
GO:0008104 protein localization	4	1	2.105	0.004	Biological Process	GO:0008104	protein localization	0.97047658	1	4	0	4	1023
GO:0010628 positive regulation of gene expression	2	1	1.053	0.003	Biological Process	GO:0010628	positive regulation of gene expression	0.970630621	1	2	0	2	647
GO:0010604 positive regulation of macromolecule metabolic process	3	1	1.579	0.004	Biological Process	GO:0010604	positive regulation of macromolecule metabolic process	0.971552534	1	3	0	3	847
GO:1901135 carbohydrate derivative metabolic process	3	1	1.579	0.004	Biological Process	GO:1901135	carbohydrate derivative metabolic process	0.971552534	1	3	0	3	847
GO:0006810 transport	15	1	7.895	0.005	Biological Process	GO:0006810	transport	0.972085813	1	15	0	15	2763
GO:0031328 positive regulation of cellular biosynthetic process	2	1	1.053	0.003	Biological Process	GO:0031328	positive regulation of cellular biosynthetic process	0.972258507	1	2	0	2	655
GO:0006974 cellular response to DNA damage stimulus	1	1	0.526	0.002	Biological Process	GO:0006974	cellular response to DNA damage stimulus	0.972353208	1	1	0	1	432
GO:0071822 protein complex subunit organization	2	1	1.053	0.003	Biological Process	GO:0071822	protein complex subunit organization	0.972846341	1	2	0	2	658
GO:1902580 single-organism cellular localization	1	1	0.526	0.002	Biological Process	GO:1902580	single-organism cellular localization	0.973040038	1	1	0	1	435
GO:0009570 chloroplast stroma	2	1	1.379	0.003	Cellular Component	GO:0009570	chloroplast stroma	0.974682166	1	2	0	2	787
GO:0051173 positive regulation of nitrogen compound metabolic process	2	1	1.053	0.003	Biological Process	GO:0051173	positive regulation of nitrogen compound metabolic process	0.974720605	1	2	0	2	668
GO:0009891 positive regulation of biosynthetic process	2	1	1.053	0.003	Biological Process	GO:0009891	positive regulation of biosynthetic process	0.975434939	1	2	0	2	672
GO:0009532 plastid stroma	2	1	1.379	0.003	Cellular Component	GO:0009532	plastid stroma	0.975742084	1	2	0	2	794
GO:1902582 single-organism intracellular transport	2	1	1.053	0.003	Biological Process	GO:1902582	single-organism intracellular transport	0.976129838	1	2	0	2	676
GO:0034470 ncRNA processing	1	1	0.526	0.002	Biological Process	GO:0034470	ncRNA processing	0.976227754	1	1	0	1	450
GO:0044428 nuclear part	6	1	4.138	0.004	Cellular Component	GO:0044428	nuclear part	0.976244108	1	6	0	6	1653
GO:0022857 transmembrane transporter activity	4	1	2.597	0.003	Molecular Function	GO:0022857	transmembrane transporter activity	0.976669519	1	4	0	4	1201
GO:0051234 establishment of localization	15	1	7.895	0.005	Biological Process	GO:0051234	establishment of localization	0.976815344	1	15	0	15	2809
GO:0044267 cellular protein metabolic process	26	1	13.684	0.006	Biological Process	GO:0044267	cellular protein metabolic process	0.977179367	1	26	0	26	4382
GO:0048229 gametophyte development	1	1	0.526	0.002	Biological Process	GO:0048229	gametophyte development	0.977395211	1	1	0	1	456
GO:0009534 chloroplast thylakoid	1	1	0.69	0.002	Cellular Component	GO:0009534	chloroplast thylakoid	0.977746781	1	1	0	1	540
GO:0031976 plastid thylakoid	1	1	0.69	0.002	Cellular Component	GO:0031976	plastid thylakoid	0.977905109	1	1	0	1	541
GO:0034645 cellular macromolecule biosynthetic process	24	1	12.632	0.006	Biological Process	GO:0034645	cellular macromolecule biosynthetic process	0.978416392	1	24	0	24	4119
GO:0051276 chromosome organization	2	1	1.053	0.003	Biological Process	GO:0051276	chromosome organization	0.978724922	1	2	0	2	692
GO:0007049 cell cycle	2	1	1.053	0.003	Biological Process	GO:0007049	cell cycle	0.979329925	1	2	0	2	696
GO:0017111 nucleoside-triphosphatase activity	3	1	1.948	0.003	Molecular Function	GO:0017111	nucleoside-triphosphatase activity	0.979513864	1	3	0	3	1015
GO:0051649 establishment of localization in cell	3	1	1.579	0.003	Biological Process	GO:0051649	establishment of localization in cell	0.980343264	1	3	0	3	904
GO:0034613 cellular protein localization	2	1	1.053	0.003	Biological Process	GO:0034613	cellular protein localization	0.981183746	1	2	0	2	709
GO:0003729 mRNA binding	3	1	1.948	0.003	Molecular Function	GO:0003729	mRNA binding	0.981226497	1	3	0	3	1030
GO:0044822 poly(A) RNA binding	3	1	1.948	0.003	Molecular Function	GO:0044822	poly(A) RNA binding	0.981226497	1	3	0	3	1030
GO:0006397 mRNA processing	1	1	0.526	0.002	Biological Process	GO:0006397	mRNA processing	0.981365719	1	1	0	1	479
GO:0006461 protein complex assembly	1	1	0.526	0.002	Biological Process	GO:0006461	protein complex assembly	0.981829602	1	1	0	1	482
GO:0070271 protein complex biogenesis	1	1	0.526	0.002	Biological Process	GO:0070271	protein complex biogenesis	0.981829602	1	1	0	1	482
GO:0005198 structural molecule activity	1	1	0.649	0.002	Molecular Function	GO:0005198	structural molecule activity	0.981888646	1	1	0	1	546
GO:0051179 localization	16	1	8.421	0.005	Biological Process	GO:0051179	localization	0.981968007	1	16	0	16	3018
GO:0071702 organic substance transport	6	1	3.158	0.004	Biological Process	GO:0071702	organic substance transport	0.982229333	1	6	0	6	1459
GO:0044262 cellular carbohydrate metabolic process	1	1	0.526	0.002	Biological Process	GO:0044262	cellular carbohydrate metabolic process	0.982281995	1	1	0	1	485
GO:0098805 whole membrane	3	1	2.069	0.003	Cellular Component	GO:0098805	whole membrane	0.9822854	1	3	0	3	1083
GO:0043436 oxoacid metabolic process	5	1	2.632	0.004	Biological Process	GO:0043436	oxoacid metabolic process	0.982497736	1	5	0	5	1289
GO:0006082 organic acid metabolic process	5	1	2.632	0.004	Biological Process	GO:0006082	organic acid metabolic process	0.982798046	1	5	0	5	1292
GO:0033036 macromolecule localization	5	1	2.632	0.004	Biological Process	GO:0033036	macromolecule localization	0.98367038	1	5	0	5	1301
GO:0055085 transmembrane transport	5	1	2.632	0.004	Biological Process	GO:0055085	transmembrane transport	0.983858538	1	5	0	5	1303
GO:0009059 macromolecule biosynthetic process	24	1	12.632	0.006	Biological Process	GO:0009059	macromolecule biosynthetic process	0.983927567	1	24	0	24	4200
GO:0016462 pyrophosphatase activity	3	1	1.948	0.003	Molecular Function	GO:0016462	pyrophosphatase activity	0.985671379	1	3	0	3	1076
GO:0070727 cellular macromolecule localization	2	1	1.053	0.003	Biological Process	GO:0070727	cellular macromolecule localization	0.985727876	1	2	0	2	747
GO:0016740 transferase activity	21	1	13.636	0.005	Molecular Function	GO:0016740	transferase activity	0.985763116	1	21	0	21	4282
GO:0044429 mitochondrial part	1	1	0.69	0.002	Cellular Component	GO:0044429	mitochondrial part	0.985818152	1	1	0	1	603
GO:0016818 hydrolase activity, acting on acid anhydrides, in phosphorus-containing anhydrides	3	1	1.948	0.003	Molecular Function	GO:0016818	hydrolase activity, acting on acid anhydrides, in phosphorus-containing anhydrides	0.985923418	1	3	0	3	1079
GO:0010467 gene expression	26	1	13.684	0.006	Biological Process	GO:0010467	gene expression	0.986069289	1	26	0	26	4520
GO:0043228 non-membrane-bounded organelle	7	1	4.828	0.004	Cellular Component	GO:0043228	non-membrane-bounded organelle	0.986167786	1	7	0	7	1967
GO:0043232 intracellular non-membrane-bounded organelle	7	1	4.828	0.004	Cellular Component	GO:0043232	intracellular non-membrane-bounded organelle	0.986167786	1	7	0	7	1967
GO:0016817 hydrolase activity, acting on acid anhydrides	3	1	1.948	0.003	Molecular Function	GO:0016817	hydrolase activity, acting on acid anhydrides	0.986334128	1	3	0	3	1084
GO:0005975 carbohydrate metabolic process	5	1	2.632	0.004	Biological Process	GO:0005975	carbohydrate metabolic process	0.98691735	1	5	0	5	1339
GO:0019752 carboxylic acid metabolic process	4	1	2.105	0.003	Biological Process	GO:0019752	carboxylic acid metabolic process	0.986997447	1	4	0	4	1158
GO:0006520 cellular amino acid metabolic process	1	1	0.526	0.002	Biological Process	GO:0006520	cellular amino acid metabolic process	0.987020746	1	1	0	1	522
GO:0003676 nucleic acid binding	23	1	14.935	0.005	Molecular Function	GO:0003676	nucleic acid binding	0.987439614	1	23	0	23	4638
GO:0009579 thylakoid	1	1	0.69	0.002	Cellular Component	GO:0009579	thylakoid	0.987623304	1	1	0	1	622
GO:0043933 macromolecular complex subunit organization	5	1	2.632	0.004	Biological Process	GO:0043933	macromolecular complex subunit organization	0.987665133	1	5	0	5	1349
GO:1901564 organonitrogen compound metabolic process	10	1	5.263	0.005	Biological Process	GO:1901564	organonitrogen compound metabolic process	0.987950695	1	10	0	10	2191
GO:0043412 macromolecule modification	19	1	10	0.005	Biological Process	GO:0043412	macromolecule modification	0.988427533	1	19	0	19	3567
GO:0065003 macromolecular complex assembly	2	1	1.053	0.003	Biological Process	GO:0065003	macromolecular complex assembly	0.988959883	1	2	0	2	782
GO:0044699 single-organism process	78	1	41.053	0.007	Biological Process	GO:0044699	single-organism process	0.98926215	1	78	0	78	11378
GO:0034660 ncRNA metabolic process	1	1	0.526	0.002	Biological Process	GO:0034660	ncRNA metabolic process	0.989396322	1	1	0	1	546
GO:0005774 vacuolar membrane	1	1	0.69	0.002	Cellular Component	GO:0005774	vacuolar membrane	0.990644601	1	1	0	1	661
GO:0044437 vacuolar part	1	1	0.69	0.002	Cellular Component	GO:0044437	vacuolar part	0.990778044	1	1	0	1	663
GO:1902494 catalytic complex	2	1	1.379	0.002	Cellular Component	GO:1902494	catalytic complex	0.990868852	1	2	0	2	951
GO:0034220 ion transmembrane transport	1	1	0.526	0.002	Biological Process	GO:0034220	ion transmembrane transport	0.991116976	1	1	0	1	567
GO:0044255 cellular lipid metabolic process	2	1	1.053	0.002	Biological Process	GO:0044255	cellular lipid metabolic process	0.991413292	1	2	0	2	816
GO:0044710 single-organism metabolic process	30	1	15.789	0.006	Biological Process	GO:0044710	single-organism metabolic process	0.991442085	1	30	0	30	5210
GO:0044283 small molecule biosynthetic process	2	1	1.053	0.002	Biological Process	GO:0044283	small molecule biosynthetic process	0.99153977	1	2	0	2	818
GO:0016071 mRNA metabolic process	1	1	0.526	0.002	Biological Process	GO:0016071	mRNA metabolic process	0.991626385	1	1	0	1	574
GO:0046907 intracellular transport	2	1	1.053	0.002	Biological Process	GO:0046907	intracellular transport	0.991726097	1	2	0	2	821
GO:0016070 RNA metabolic process	21	1	11.053	0.005	Biological Process	GO:0016070	RNA metabolic process	0.991806046	1	21	0	21	3943
GO:0030529 intracellular ribonucleoprotein complex	2	1	1.379	0.002	Cellular Component	GO:0030529	intracellular ribonucleoprotein complex	0.991904415	1	2	0	2	970
GO:0048364 root development	1	1	0.526	0.002	Biological Process	GO:0048364	root development	0.992238861	1	1	0	1	583
GO:0022622 root system development	1	1	0.526	0.002	Biological Process	GO:0022622	root system development	0.992304101	1	1	0	1	584
GO:1902589 single-organism organelle organization	3	1	1.579	0.003	Biological Process	GO:1902589	single-organism organelle organization	0.992954857	1	3	0	3	1057
GO:1990904 ribonucleoprotein complex	2	1	1.379	0.002	Cellular Component	GO:1990904	ribonucleoprotein complex	0.994038276	1	2	0	2	1018
GO:0005488 binding	92	1	59.74	0.006	Molecular Function	GO:0005488	binding	0.994710299	1	92	0	92	14726
GO:0051641 cellular localization	3	1	1.579	0.003	Biological Process	GO:0051641	cellular localization	0.995213158	1	3	0	3	1113
GO:0003723 RNA binding	6	1	3.896	0.003	Molecular Function	GO:0003723	RNA binding	0.995861896	1	6	0	6	1932
GO:0043234 protein complex	8	1	5.517	0.003	Cellular Component	GO:0043234	protein complex	0.995954323	1	8	0	8	2426
GO:1901566 organonitrogen compound biosynthetic process	5	1	2.632	0.003	Biological Process	GO:1901566	organonitrogen compound biosynthetic process	0.996190617	1	5	0	5	1542
GO:0044763 single-organism cellular process	55	1	28.947	0.006	Biological Process	GO:0044763	single-organism cellular process	0.996761142	1	55	0	55	8828
GO:0016043 cellular component organization	16	1	8.421	0.005	Biological Process	GO:0016043	cellular component organization	0.99736005	1	16	0	16	3448
GO:0044711 single-organism biosynthetic process	7	1	3.684	0.004	Biological Process	GO:0044711	single-organism biosynthetic process	0.997476607	1	7	0	7	1976
GO:0022607 cellular component assembly	2	1	1.053	0.002	Biological Process	GO:0022607	cellular component assembly	0.997503748	1	2	0	2	980
GO:0098588 bounding membrane of organelle	5	1	3.448	0.003	Cellular Component	GO:0098588	bounding membrane of organelle	0.997583349	1	5	0	5	1894
GO:0006396 RNA processing	2	1	1.053	0.002	Biological Process	GO:0006396	RNA processing	0.997774328	1	2	0	2	995
GO:0044281 small molecule metabolic process	7	1	3.684	0.004	Biological Process	GO:0044281	small molecule metabolic process	0.997785159	1	7	0	7	1998
GO:0005515 protein binding	42	1	27.273	0.005	Molecular Function	GO:0005515	protein binding	0.997797636	1	42	0	42	8057
GO:0006996 organelle organization	7	1	3.684	0.003	Biological Process	GO:0006996	organelle organization	0.998256332	1	7	0	7	2038
GO:0044249 cellular biosynthetic process	30	1	15.789	0.005	Biological Process	GO:0044249	cellular biosynthetic process	0.998281445	1	30	0	30	5611
GO:0006259 DNA metabolic process	1	1	0.526	0.001	Biological Process	GO:0006259	DNA metabolic process	0.998282957	1	1	0	1	761
GO:0006725 cellular aromatic compound metabolic process	29	1	15.263	0.005	Biological Process	GO:0006725	cellular aromatic compound metabolic process	0.998291993	1	29	0	29	5470
GO:0006468 protein phosphorylation	3	1	1.579	0.002	Biological Process	GO:0006468	protein phosphorylation	0.998500393	1	3	0	3	1277
GO:0004674 protein serine/threonine kinase activity	1	1	0.649	0.001	Molecular Function	GO:0004674	protein serine/threonine kinase activity	0.998544804	1	1	0	1	882
GO:1901576 organic substance biosynthetic process	30	1	15.789	0.005	Biological Process	GO:1901576	organic substance biosynthetic process	0.998608212	1	30	0	30	5660
GO:0044723 single-organism carbohydrate metabolic process	1	1	0.526	0.001	Biological Process	GO:0044723	single-organism carbohydrate metabolic process	0.998692478	1	1	0	1	793
GO:0009507 chloroplast	7	1	4.828	0.003	Cellular Component	GO:0009507	chloroplast	0.998731508	1	7	0	7	2449
GO:0022892 substrate-specific transporter activity	1	1	0.649	0.001	Molecular Function	GO:0022892	substrate-specific transporter activity	0.9989004	1	1	0	1	919
GO:0016310 phosphorylation	5	1	2.632	0.003	Biological Process	GO:0016310	phosphorylation	0.998975796	1	5	0	5	1746
GO:1901360 organic cyclic compound metabolic process	29	1	15.263	0.005	Biological Process	GO:1901360	organic cyclic compound metabolic process	0.999008562	1	29	0	29	5594
GO:0009058 biosynthetic process	31	1	16.316	0.005	Biological Process	GO:0009058	biosynthetic process	0.999051684	1	31	0	31	5890
GO:0016301 kinase activity	3	1	1.948	0.002	Molecular Function	GO:0016301	kinase activity	0.999063966	1	3	0	3	1514
GO:0046483 heterocycle metabolic process	27	1	14.211	0.005	Biological Process	GO:0046483	heterocycle metabolic process	0.999123046	1	27	0	27	5332
GO:0006629 lipid metabolic process	2	1	1.053	0.002	Biological Process	GO:0006629	lipid metabolic process	0.99924655	1	2	0	2	1135
GO:0043168 anion binding	12	1	7.792	0.003	Molecular Function	GO:0043168	anion binding	0.999263594	1	12	0	12	3431
GO:0005829 cytosol	11	1	7.586	0.003	Cellular Component	GO:0005829	cytosol	0.999326454	1	11	0	11	3389
GO:0044444 cytoplasmic part	47	1	32.414	0.005	Cellular Component	GO:0044444	cytoplasmic part	0.999437812	1	47	0	47	9479
GO:0090304 nucleic acid metabolic process	21	1	11.053	0.005	Biological Process	GO:0090304	nucleic acid metabolic process	0.999447855	1	21	0	21	4537
GO:0071840 cellular component organization or biogenesis	16	1	8.421	0.004	Biological Process	GO:0071840	cellular component organization or biogenesis	0.999601606	1	16	0	16	3820
GO:0043231 intracellular membrane-bounded organelle	68	1	46.897	0.005	Cellular Component	GO:0043231	intracellular membrane-bounded organelle	0.999654984	1	68	0	68	12646
GO:0043227 membrane-bounded organelle	68	1	46.897	0.005	Cellular Component	GO:0043227	membrane-bounded organelle	0.999672683	1	68	0	68	12658
GO:0006796 phosphate-containing compound metabolic process	8	1	4.211	0.003	Biological Process	GO:0006796	phosphate-containing compound metabolic process	0.99969412	1	8	0	8	2504
GO:0031090 organelle membrane	6	1	4.138	0.002	Cellular Component	GO:0031090	organelle membrane	0.999725827	1	6	0	6	2506
GO:0043229 intracellular organelle	71	1	48.966	0.005	Cellular Component	GO:0043229	intracellular organelle	0.999733665	1	71	0	71	13119
GO:0000166 nucleotide binding	10	1	6.494	0.003	Molecular Function	GO:0000166	nucleotide binding	0.999736928	1	10	0	10	3245
GO:1901265 nucleoside phosphate binding	10	1	6.494	0.003	Molecular Function	GO:1901265	nucleoside phosphate binding	0.999736928	1	10	0	10	3245
GO:0006793 phosphorus metabolic process	8	1	4.211	0.003	Biological Process	GO:0006793	phosphorus metabolic process	0.999749843	1	8	0	8	2536
GO:0006139 nucleobase-containing compound metabolic process	23	1	12.105	0.005	Biological Process	GO:0006139	nucleobase-containing compound metabolic process	0.999751283	1	23	0	23	5000
GO:0009536 plastid	8	1	5.517	0.003	Cellular Component	GO:0009536	plastid	0.999767525	1	8	0	8	2977
GO:0044434 chloroplast part	2	1	1.379	0.001	Cellular Component	GO:0044434	chloroplast part	0.999773783	1	2	0	2	1511
GO:0005622 intracellular	83	1	57.241	0.006	Cellular Component	GO:0005622	intracellular	0.999778349	1	83	0	83	14765
GO:0044424 intracellular part	83	1	57.241	0.006	Cellular Component	GO:0044424	intracellular part	0.999778349	1	83	0	83	14765
GO:0004672 protein kinase activity	1	1	0.649	0.001	Molecular Function	GO:0004672	protein kinase activity	0.999779693	1	1	0	1	1130
GO:0044435 plastid part	2	1	1.379	0.001	Cellular Component	GO:0044435	plastid part	0.99979305	1	2	0	2	1524
GO:0044085 cellular component biogenesis	3	1	1.579	0.002	Biological Process	GO:0044085	cellular component biogenesis	0.999793559	1	3	0	3	1546
GO:0005737 cytoplasm	55	1	37.931	0.005	Cellular Component	GO:0005737	cytoplasm	0.999794351	1	55	0	55	10910
GO:0043226 organelle	71	1	48.966	0.005	Cellular Component	GO:0043226	organelle	0.999808577	1	71	0	71	13191
GO:0034641 cellular nitrogen compound metabolic process	30	1	15.789	0.005	Biological Process	GO:0034641	cellular nitrogen compound metabolic process	0.999809438	1	30	0	30	6091
GO:0016772 transferase activity, transferring phosphorus-containing groups	3	1	1.948	0.002	Molecular Function	GO:0016772	transferase activity, transferring phosphorus-containing groups	0.999873066	1	3	0	3	1814
GO:0031967 organelle envelope	1	1	0.69	0.001	Cellular Component	GO:0031967	organelle envelope	0.999884828	1	1	0	1	1264
GO:0031975 envelope	1	1	0.69	0.001	Cellular Component	GO:0031975	envelope	0.999884828	1	1	0	1	1264
GO:0036094 small molecule binding	10	1	6.494	0.003	Molecular Function	GO:0036094	small molecule binding	0.999890905	1	10	0	10	3404
GO:0035639 purine ribonucleoside triphosphate binding	7	1	4.545	0.003	Molecular Function	GO:0035639	purine ribonucleoside triphosphate binding	0.99989603	1	7	0	7	2790
GO:1901363 heterocyclic compound binding	36	1	23.377	0.005	Molecular Function	GO:1901363	heterocyclic compound binding	0.999909141	1	36	0	36	7907
GO:0097159 organic cyclic compound binding	36	1	23.377	0.005	Molecular Function	GO:0097159	organic cyclic compound binding	0.999921024	1	36	0	36	7937
GO:0043170 macromolecule metabolic process	51	1	26.842	0.006	Biological Process	GO:0043170	macromolecule metabolic process	0.999925513	1	51	0	51	9196
GO:0001883 purine nucleoside binding	7	1	4.545	0.002	Molecular Function	GO:0001883	purine nucleoside binding	0.999935494	1	7	0	7	2869
GO:0032550 purine ribonucleoside binding	7	1	4.545	0.002	Molecular Function	GO:0032550	purine ribonucleoside binding	0.999935494	1	7	0	7	2869
GO:0016773 phosphotransferase activity, alcohol group as acceptor	1	1	0.649	0.001	Molecular Function	GO:0016773	phosphotransferase activity, alcohol group as acceptor	0.999937105	1	1	0	1	1293
GO:0001882 nucleoside binding	7	1	4.545	0.002	Molecular Function	GO:0001882	nucleoside binding	0.999937808	1	7	0	7	2875
GO:0032549 ribonucleoside binding	7	1	4.545	0.002	Molecular Function	GO:0032549	ribonucleoside binding	0.999937808	1	7	0	7	2875
GO:0032555 purine ribonucleotide binding	7	1	4.545	0.002	Molecular Function	GO:0032555	purine ribonucleotide binding	0.999942898	1	7	0	7	2889
GO:0044260 cellular macromolecule metabolic process	45	1	23.684	0.005	Biological Process	GO:0044260	cellular macromolecule metabolic process	0.999946388	1	45	0	45	8457
GO:0017076 purine nucleotide binding	7	1	4.545	0.002	Molecular Function	GO:0017076	purine nucleotide binding	0.999946937	1	7	0	7	2901
GO:0032553 ribonucleotide binding	7	1	4.545	0.002	Molecular Function	GO:0032553	ribonucleotide binding	0.999951893	1	7	0	7	2917
GO:0006807 nitrogen compound metabolic process	31	1	16.316	0.005	Biological Process	GO:0006807	nitrogen compound metabolic process	0.99995466	1	31	0	31	6521
GO:0097367 carbohydrate derivative binding	7	1	4.545	0.002	Molecular Function	GO:0097367	carbohydrate derivative binding	0.999962858	1	7	0	7	2959
GO:0005524 ATP binding	5	1	3.247	0.002	Molecular Function	GO:0005524	ATP binding	0.999964723	1	5	0	5	2509
GO:0005623 cell	95	1	65.517	0.006	Cellular Component	GO:0005623	cell	0.999974699	1	95	0	95	16647
GO:0044464 cell part	95	1	65.517	0.006	Cellular Component	GO:0044464	cell part	0.999974699	1	95	0	95	16647
GO:0009987 cellular process	98	1	51.579	0.006	Biological Process	GO:0009987	cellular process	0.99997568	1	98	0	98	15205
GO:0032559 adenyl ribonucleotide binding	5	1	3.247	0.002	Molecular Function	GO:0032559	adenyl ribonucleotide binding	0.999981571	1	5	0	5	2608
GO:0032991 macromolecular complex	8	1	5.517	0.002	Cellular Component	GO:0032991	macromolecular complex	0.999981787	1	8	0	8	3420
GO:0030554 adenyl nucleotide binding	5	1	3.247	0.002	Molecular Function	GO:0030554	adenyl nucleotide binding	0.999982864	1	5	0	5	2619
GO:0008152 metabolic process	83	1	43.684	0.006	Biological Process	GO:0008152	metabolic process	0.99998467	1	83	0	83	13540
GO:0044237 cellular metabolic process	65	1	34.211	0.006	Biological Process	GO:0044237	cellular metabolic process	0.999987016	1	65	0	65	11361
GO:0044446 intracellular organelle part	19	1	13.103	0.003	Cellular Component	GO:0044446	intracellular organelle part	0.999998162	1	19	0	19	6041
GO:0044422 organelle part	19	1	13.103	0.003	Cellular Component	GO:0044422	organelle part	0.999998342	1	19	0	19	6059
GO:0071704 organic substance metabolic process	65	1	34.211	0.005	Biological Process	GO:0071704	organic substance metabolic process	0.999999367	1	65	0	65	11900
GO:0044238 primary metabolic process	59	1	31.053	0.005	Biological Process	GO:0044238	primary metabolic process	0.9999997	1	59	0	59	11260
GO:0003674 molecular_function	154	1	100	0.007	Molecular Function	GO:0003674	molecular_function	1	1	154	0	154	21313
GO:0005575 cellular_component	145	1	100	0.007	Cellular Component	GO:0005575	cellular_component	1	1	145	0	145	20920
GO:0008150 biological_process	190	1	100	0.008	Biological Process	GO:0008150	biological_process	1	1	190	0	190	23186
